# Supplementary material for: Mechanistic Analysis of Chemically Diverse Bromodomain-4 Inhibitors Using Balanced QSAR Analysis and Supported by X-ray Resolved Crystal Structures
Source: Pharmaceuticals (Basel). 2022 Jun 14;15(6):745. doi: 10.3390/ph15060745 (PMC9231298; doi:10.3390/ph15060745)
Supplement: Supplementary file 1 [file pharmaceuticals-15-00745-s001.zip]

Archive with 2 entries (2 files):
- Supplementary-material.pdf
- Supplementary-Material-BRD4-Final.xlsx
