# Supplementary material for: Mechanistic Analysis of Chemically Diverse Bromodomain-4 Inhibitors Using Balanced QSAR Analysis and Supported by X-ray Resolved Crystal Structures
Source: Pharmaceuticals (Basel). 2022 Jun 14;15(6):745. doi: 10.3390/ph15060745 (PMC9231298; doi:10.3390/ph15060745)
Supplement: Supplementary file 1 [file pharmaceuticals-15-00745-s001.zip › Supplementary-Material-BRD4-Final.xlsx]

## Sheet: Model-A Details
SN	Mol_ID	Ligand SMILES	Status	IC50 (nM)	Exp. endpoint	Pred. by model eq.	Pred.Mod.Eq.Res.	Pred. LOO	Pred. LOO Res.	HAT i/i (h*=0.0306)	Std.Pred.Mod.Eq. Res.	Std.Pred.LOO Res.	com_C_4A	fsp3CringC2B	flipoacc3B	fplaNN4B	fsp3OaroN6B	fsulfonSaroC8B	Saturated_Carbo_Rings	cLogP	number of ringC	number of C
1	338326	COc1ccc(CCc2nc3cc(ccc3n2CCN2CCOCC2)-c2c(C)noc2C)cc1	Prediction	2400	5.62	5.7026	0.0826	-	-	0.0055	0.2116	0.2116	9	5	0	0	0	0	0	3.7967	20	27
2	346205	CC1Nc2cc(ccc2N(Cc2ccccc2)C1=O)-c1c(C)noc1C	Training	75	7.125	6.5426	-0.5824	6.5386	-0.5864	0.0068	-1.4936	-1.5038	11	5	1	0	0	0	0	2.938	17	21
3	346206	COc1ccc(CN2C(C)C(=O)Nc3ccc(cc23)-c2c(C)noc2C)cc1	Training	160	6.796	6.758	-0.038	6.7576	-0.0384	0.0084	-0.0976	-0.0985	13	5	1	0	0	0	0	2.868	17	22
4	346207	C[C@H]1N(Cc2ccc(Cl)cc2)c2cc(ccc2NC1=O)-c1c(C)noc1C	Training	440	6.357	6.7729	0.4159	6.777	0.42	0.0098	1.0682	1.0787	14	4	1	0	0	0	0	3.544	17	21
5	346208	C[C@H]1N(C2CCCC2)c2cc(ccc2NC1=O)-c1c(C)noc1C	Training	370	6.432	6.9788	0.5468	6.9858	0.5538	0.0128	1.4063	1.4245	14	2	1	0	0	0	1	2.7336	16	19
6	346209	COc1ccc(CN2[C@H](C)C(=O)N(C)c3ccc(cc23)-c2c(C)noc2C)cc1	Training	220	6.658	6.8507	0.1927	6.8526	0.1946	0.01	0.4949	0.4999	13	6	1	0	0	0	0	3.2263	17	23
7	346210	Cc1noc(C)c1-c1ccc2NC(=O)C(CO)N(Cc3ccccc3)c2c1	Training	650	6.187	6.256	0.069	6.2566	0.0696	0.0077	0.1771	0.1785	15	4	0	0	0	0	0	2.0113	17	21
8	346211	CC[C@H]1N(Cc2ccccc2)c2cc(ccc2NC1=O)-c1c(C)noc1C	Training	73	7.137	6.6652	-0.4718	6.6615	-0.4755	0.0079	-1.2104	-1.22	13	4	1	0	0	0	0	3.3924	17	22
9	346212	Cc1noc(C)c1-c1ccc2NC(=O)[C@@H](Cc3ccccc3)N(Cc3ccccc3)c2c1	Training	151	6.821	6.9584	0.1374	6.96	0.139	0.0116	0.3532	0.3573	14	6	1	0	0	0	0	4.3799	23	27
10	346213	Cc1noc(C)c1-c1ccc2NC(=O)CN(Cc3ccc(Cl)cc3)c2c1	Training	500	6.301	6.0406	-0.2604	6.0396	-0.2614	0.0039	-0.6667	-0.6693	13	4	0	0	0	0	0	3.2193	17	20
11	50096671	CCc1cc2c(CCCC2=O)n1Cc1ccccc1	Training	7000	5.155	6.1483	0.9933	6.1538	0.9988	0.0054	2.5455	2.5594	14	4	0	0	0	0	0	3.3459	14	17
12	50238784	C[C@H]1C[C@@H](Nc2ccccc2)c2cc(ccc2N1C(C)=O)-c1ccccc1	Prediction	794	6.1	5.4728	-0.6272	-	-	0.0062	-1.6078	-1.6078	12	3	0	1	0	0	0	5.0124	21	24
13	50238785	C[C@H]1C[C@@H](Nc2ccccc2)c2cc(ccc2N1C(C)=O)-c1ccc(cc1)C#N	Training	631	6.2	5.4728	-0.7272	5.4683	-0.7317	0.0062	-1.8641	-1.8758	12	3	0	1	0	0	0	4.848	21	25
14	50238786	COC(=O)c1ccc(cc1)-c1ccc2N([C@@H](C)C[C@@H](Nc3ccccc3)c2c1)C(C)=O	Prediction	1259	5.9	5.3651	-0.5349	-	-	0.0057	-1.3708	-1.3708	11	3	0	1	0	0	0	4.9254	21	26
15	50238788	C[C@H]1C[C@@H](Nc2ccccc2)c2cc(ccc2N1C(C)=O)-c1ccc(cc1)C(F)(F)F	Prediction	1000	6	5.5506	-0.4494	-	-	0.0078	-1.153	-1.153	11	5	0	1	0	0	0	5.8607	21	25
16	50238845	C[C@H]1C[C@@H](Nc2ccccc2)c2cc(ccc2N1C(C)=O)-c1ccc(CN2CCOCC2)cc1	Training	501	6.3	5.5506	-0.7494	5.5447	-0.7553	0.0078	-1.9226	-1.9377	11	5	0	1	0	0	0	4.6043	25	29
17	50238846	C[C@H]1C[C@@H](Nc2ccccc2)c2cc(ccc2N1C(C)=O)-c1cccc(CN2CCCCC2)c1	Training	794	6.1	5.8737	-0.2263	5.8713	-0.2287	0.0104	-0.5814	-0.5875	14	5	0	1	0	0	0	5.7683	26	30
18	50238848	C[C@H]1C[C@@H](Nc2ccccc2)c2cc(ccc2N1C(C)=O)-c1ccc(CN2CCCCC2)cc1	Training	398	6.4	5.766	-0.634	5.7603	-0.6397	0.0089	-1.6275	-1.642	13	5	0	1	0	0	0	5.7683	26	30
19	50238849	COC(=O)c1ccc(cc1)-c1ccc2N([C@@H](C)C[C@@H](Nc3ccc(cc3)C(C)(C)C)c2c1)C(C)=O	Training	631	6.2	5.766	-0.434	5.7621	-0.4379	0.0089	-1.1141	-1.1241	13	5	0	1	0	0	0	6.5073	21	30
20	50238850	C[C@H]1C[C@@H](Nc2ccc(cc2)S(C)(=O)=O)c2cc(ccc2N1C(C)=O)-c1ccc(cc1)C(O)=O	Training	316	6.5	6.2053	-0.2947	6.201	-0.299	0.0144	-0.7585	-0.7696	10	4	0	1	0	2	0	3.4995	21	26
21	50238851	COC(=O)c1ccc(cc1)-c1ccc2N([C@@H](C)C[C@@H](Nc3ccc(cc3)S(C)(=O)=O)c2c1)C(C)=O	Prediction	631	6.2	6.4207	0.2207	-	-	0.0131	0.5678	0.5678	12	4	0	1	0	2	0	3.9274	21	27
22	50238852	C[C@H]1C[C@@H](Nc2ccc(C)cc2)c2cc(ccc2N1C(C)=O)-c1ccc(cc1)C(O)=O	Training	631	6.2	5.6583	-0.5417	5.6539	-0.5461	0.008	-1.3899	-1.4011	12	5	0	1	0	0	0	4.8414	21	26
23	50238854	COC(=O)c1ccc(cc1)-c1ccc2N([C@@H](C)C[C@@H](Nc3ccc(F)cc3)c2c1)C(C)=O	Training	794	6.1	5.4728	-0.6272	5.4689	-0.6311	0.0062	-1.6078	-1.6179	12	3	0	1	0	0	0	5.0262	21	26
24	50238855	C[C@H]1C[C@@H](Nc2cccc(F)c2)c2cc(ccc2N1C(C)=O)-c1ccc(cc1)C#N	Training	1000	6	5.6882	-0.3118	5.6853	-0.3147	0.0092	-0.8004	-0.8079	14	3	0	1	0	0	0	4.9488	21	25
25	50238856	COc1cccc(N[C@@H]2C[C@H](C)N(C(C)=O)c3ccc(cc23)-c2ccc(cc2)C#N)c1	Training	1000	6	5.6733	-0.3267	5.6707	-0.3293	0.0077	-0.8382	-0.8447	13	4	0	1	0	0	0	4.778	21	26
26	50238857	COc1cccc(N[C@@H]2C[C@H](C)N(C(C)=O)c3ccc(cc23)-c2ccc(cc2)C(O)=O)c1	Prediction	501	6.3	5.6733	-0.6267	-	-	0.0077	-1.6078	-1.6078	13	4	0	1	0	0	0	4.4275	21	26
27	50238858	COc1ccccc1N[C@@H]1C[C@H](C)N(C(C)=O)c2ccc(cc12)-c1ccc(cc1)C(O)=O	Training	631	6.2	5.6733	-0.5267	5.6692	-0.5308	0.0077	-1.3513	-1.3617	13	4	0	1	0	0	0	4.4275	21	26
28	50238859	C[C@H]1C[C@@H](Nc2ccc(Cl)cc2)c2cc(ccc2N1C(C)=O)-c1ccc(CN2CCCCC2)cc1	Prediction	1000	6	5.766	-0.234	-	-	0.0089	-0.6007	-0.6007	13	5	0	1	0	0	0	6.3743	26	30
29	50238860	C[C@H]1C[C@@H](Nc2ccc(Cl)cc2)c2cc(ccc2N1C(C)=O)-c1cccc(c1)C(O)=O	Training	794	6.1	5.4728	-0.6272	5.4689	-0.6311	0.0062	-1.6078	-1.6179	12	3	0	1	0	0	0	5.1035	21	25
30	50238861	COC(=O)c1cccc(c1)-c1ccc2N([C@@H](C)C[C@@H](Nc3ccc(Cl)cc3)c2c1)C(C)=O	Training	1000	6	5.5805	-0.4195	5.5774	-0.4226	0.0074	-1.0759	-1.084	13	3	0	1	0	0	0	5.5314	21	26
31	50238863	C[C@H]1C[C@@H](Nc2ccc(Cl)cc2)c2cc(ccc2N1C(C)=O)-c1ccccc1C	Training	3981	5.4	5.766	0.366	5.7693	0.3693	0.0089	0.9395	0.9479	13	5	0	1	0	0	0	5.9623	21	25
32	50238864	COc1ccc(cc1)-c1ccc2N(CC[C@@H](Nc3ccccc3)c2c1)C(C)=O	Training	2512	5.6	5.5656	-0.0344	5.5653	-0.0347	0.0066	-0.0883	-0.0889	12	4	0	1	0	0	0	4.6177	21	24
33	50244505	COc1cc(ccc1-c1nc2cnccn2c1NC(C)C)-c1c(C)noc1C	Training	474	6.324	5.7325	-0.5915	5.731	-0.593	0.0025	-1.5135	-1.5174	11	3	0	0	0	0	0	2.9107	15	21
34	50244506	COc1cc(ccc1-c1nc2cnccn2c1NC(C)(C)C)-c1c(C)noc1C	Prediction	562	6.25	5.8402	-0.4098	-	-	0.003	-1.0488	-1.0488	12	3	0	0	0	0	0	3.2913	15	22
35	50244507	Cc1noc(C)c1-c1ccc(cc1F)-c1nc2cnccn2c1NC(C)(C)C	Prediction	13000	4.886	5.6398	0.7538	-	-	0.0033	1.9296	1.9296	11	2	0	0	0	0	0	3.4621	15	21
36	50244510	CCCCNc1c(nc2cnccn12)-c1ccc(cc1)-c1c(C)noc1C	Training	1660	5.78	5.4244	-0.3556	5.4229	-0.3571	0.0041	-0.9107	-0.9145	9	2	0	0	0	0	0	3.5302	15	21
37	50244511	CC(C)Nc1c(nc2cnccn12)-c1ccc(cc1)-c1c(C)noc1C	Training	807	6.093	5.5321	-0.5609	5.5302	-0.5628	0.0034	-1.4359	-1.4409	10	2	0	0	0	0	0	2.9807	15	20
38	50244512	Cc1noc(C)c1-c1ccc(cc1)-c1nc2ccc(cn2c1NC(C)(C)C)C(O)=O	Training	968	6.014	5.7475	-0.2665	5.7464	-0.2676	0.0039	-0.6825	-0.6851	12	2	0	0	0	0	0	3.6769	16	23
39	50244513	COC(=O)c1ccc2nc(c(NC(C)(C)C)n2c1)-c1ccc(cc1)-c1c(C)noc1C	Training	1620	5.79	5.8552	0.0652	5.8555	0.0655	0.0051	0.167	0.1679	13	2	0	0	0	0	0	4.2752	16	24
40	50244515	Cc1noc(C)c1-c1ccc(cc1)-c1nc2ccc(C)cn2c1NC(C)(C)C	Training	3170	5.499	5.8252	0.3262	5.8261	0.3271	0.0027	0.8348	0.837	11	4	0	0	0	0	0	4.7061	16	23
41	50244516	Cc1noc(C)c1-c1ccc(cc1)-c1nc2ccc(Cl)cn2c1NC(C)(C)C	Training	1170	5.932	5.6398	-0.2922	5.6388	-0.2932	0.0033	-0.748	-0.7506	11	2	0	0	0	0	0	4.9682	16	22
42	50244517	Cc1noc(C)c1-c1ccc(cc1)-c1nc2cnccn2c1NC(C)(C)C	Prediction	637	6.196	5.6398	-0.5562	-	-	0.0033	-1.4238	-1.4238	11	2	0	0	0	0	0	3.3613	15	21
43	50244518	Cc1noc(C)c1-c1ccc(cc1)-c1nc2ncccn2c1NC(C)(C)C	Training	860	6.066	5.6398	-0.4262	5.6383	-0.4277	0.0033	-1.0911	-1.0947	11	2	0	0	0	0	0	3.6206	15	21
44	50244522	Cc1noc(C)c1-c1ccc(cc1)-c1nc2ccccn2c1NC(C)(C)C	Training	479	6.32	5.6398	-0.6802	5.6375	-0.6825	0.0033	-1.7413	-1.7471	11	2	0	0	0	0	0	4.3622	16	22
45	50244523	Cc1noc(C)c1-c1ccc(cc1)-c1nc2cnccn2c1NCC(=O)OC(C)(C)C	Training	4960	5.305	5.5321	0.2271	5.5329	0.2279	0.0034	0.5813	0.5833	10	2	0	0	0	0	0	2.9192	15	23
46	50244524	CCOC(=O)CNc1c(nc2cnccn12)-c1ccc(cc1)-c1c(C)noc1C	Training	4530	5.344	5.5321	0.1881	5.5327	0.1887	0.0034	0.4815	0.4831	10	2	0	0	0	0	0	2.1793	15	21
47	50244528	COc1ccc(Nc2c(nn3ccncc23)-c2ccc(cc2)-c2c(C)noc2C)cc1	Prediction	7860	5.105	5.6398	0.5348	-	-	0.0033	1.3689	1.3689	11	2	0	0	0	0	0	3.3553	21	24
48	50244529	COc1ccc(Nc2c(nc3cc(OC)ncn23)-c2ccc(cc2)-c2c(C)noc2C)cc1	Training	2890	5.539	5.9479	0.4089	5.9496	0.4106	0.004	1.0471	1.0513	13	3	0	0	0	0	0	4.7485	21	25
49	50244533	COc1ccc(Nc2c(nc3ccccn23)-c2ccc(cc2)-c2c(C)noc2C)cc1	Training	2760	5.559	5.7475	0.1885	5.7482	0.1892	0.0039	0.4826	0.4845	12	2	0	0	0	0	0	5.0294	22	25
50	50244534	Cc1noc(C)c1-c1ccc(cc1)-c1nc2ccccn2c1NC1CCCCC1	Training	904	6.044	6.0311	-0.0129	6.031	-0.013	0.0079	-0.0332	-0.0335	11	2	0	0	0	0	1	4.7717	22	24
51	50244541	Cc1noc(C)c1-c1ccc(cc1)-c1nc2ccccn2c1N	Training	3890	5.41	5.3317	-0.0783	5.3312	-0.0788	0.0056	-0.2008	-0.2019	9	1	0	0	0	0	0	2.8917	16	18
52	50244548	Cc1noc(C)c1-c1cccc(c1)C1Nc2ccccc2NC2=C1C(=O)OC2	Training	2050	5.688	6.2411	0.5531	6.2444	0.5564	0.0061	1.4177	1.4264	14	5	0	0	0	0	0	2.4217	20	22
53	50244557	CC(=O)c1ccc(cc1)-c1c(C)noc1C	Training	1810	5.742	5.6398	-0.1022	5.6394	-0.1026	0.0033	-0.2617	-0.2626	11	2	0	0	0	0	0	2.3961	9	13
54	50244566	Cc1noc(C)c1-c1ccc(C=O)cc1	Training	1700	5.77	5.5471	-0.2229	5.5459	-0.2241	0.0051	-0.5712	-0.5742	11	1	0	0	0	0	0	2.4582	9	12
55	50244568	Cc1noc(C)c1-c1cccc(C=O)c1	Training	10100	4.996	5.6548	0.6588	5.6586	0.6626	0.0058	1.6884	1.6983	12	1	0	0	0	0	0	2.4582	9	12
56	50248548	COc1ccccc1C(=O)Nc1cc2n(C)c(=O)n(C)c2cc1N1CCCCC1	Training	3162	5.5	5.8103	0.3103	5.8116	0.3116	0.0043	0.7946	0.798	10	5	0	0	0	0	0	3.1784	18	22
57	50248557	COc1ccccc1C(=O)Nc1cc2n(C)c(=O)[nH]c2cc1N1CCCCC1	Training	1585	5.8	5.7175	-0.0825	5.7173	-0.0827	0.003	-0.2111	-0.2117	10	4	0	0	0	0	0	2.8201	18	21
58	50248560	Cc1ccc(c(C)c1)S(=O)(=O)Nc1ccc2n(C)c(=O)n(C)c2c1	Training	2512	5.6	5.5799	-0.0201	5.5796	-0.0204	0.0124	-0.0517	-0.0524	7	6	0	0	0	0	0	2.2548	13	17
59	50311822	CNc1cc(cc(c1C)S(=O)(=O)NC1CCCC1)-c1csc(=O)[nH]1	Training	250	6.602	6.0311	-0.5709	6.0265	-0.5755	0.0079	-1.4649	-1.4766	11	2	0	0	0	0	1	2.3426	14	16
60	50311921	CCCC(=O)Nc1cc(cc(c1C)S(=O)(=O)NC1CCCC1)-c1csc(=O)[nH]1	Training	930	6.032	5.9234	-0.1086	5.9225	-0.1095	0.008	-0.2788	-0.281	10	2	0	0	0	0	1	3.3081	14	19
61	50311923	Cc1c(NC(=O)C2CC2)cc(cc1S(=O)(=O)NC1CCCC1)-c1csc(=O)[nH]1	Prediction	220	6.658	6.2069	-0.4511	-	-	0.028	-1.1692	-1.1692	9	2	0	0	0	0	2	2.7174	17	19
62	50311928	Nc1cc(cc(c1)S(=O)(=O)NC1CCCC1)-c1csc(=O)[nH]1	Prediction	460	6.337	5.7379	-0.5991	-	-	0.012	-1.5403	-1.5403	10	0	0	0	0	0	1	1.6744	14	14
63	50311956	CCNC(=O)C[C@@H]1N=C(c2ccc(Cl)cc2)c2cc(OC)ccc2-n2c(C)nnc12	Training	630	6.201	6.4798	0.2788	6.4825	0.2815	0.0095	0.7159	0.7228	13	2	1	0	0	0	0	2.9219	16	22
64	50311963	COc1cc2c3n([C@H](C)c4ccccn4)c(=O)[nH]c3cnc2cc1-c1c(C)noc1C	Training	790	6.102	6.1334	0.0314	6.1335	0.0315	0.0047	0.0803	0.0807	13	5	0	0	0	0	0	2.7788	18	23
65	50311965	Cc1nnc2[C@H](CC(=O)OC(C)(C)C)N=C(c3c(C)c(C)sc3-n12)c1ccc(Cl)cc1	Training	58	7.237	6.5875	-0.6495	6.5797	-0.6573	0.0118	-1.6697	-1.6896	14	2	1	0	0	0	0	5.1115	14	23
66	50311974	O=c1[nH]c(cs1)-c1cccc(NS(=O)(=O)c2cccs2)c1	Prediction	4100	5.387	5.3466	-0.0404	-	-	0.0076	-0.1036	-0.1036	10	0	0	0	0	0	0	2.3008	13	13
67	50312078	O=c1[nH]c(cs1)-c1cccc(c1)S(=O)(=O)NC1CCCC1	Training	1400	5.854	5.7379	-0.1161	5.7365	-0.1175	0.012	-0.2985	-0.3021	10	0	0	0	0	0	1	2.3517	14	14
68	50312098	O=c1[nH]c(cs1)-c1cccc(c1)S(=O)(=O)NC1CC1	Training	2260	5.646	5.7379	0.0919	5.739	0.093	0.012	0.2363	0.2392	10	0	0	0	0	0	1	1.6677	12	12
69	50312099	O=c1[nH]c(cs1)-c1cccc(c1)S(=O)(=O)NC1CCCCC1	Prediction	2060	5.686	5.8456	0.1596	-	-	0.0121	0.4104	0.4104	11	0	0	0	0	0	1	2.6937	15	15
70	50312101	Nc1ccc(NS(=O)(=O)c2cccc(c2)-c2csc(=O)[nH]2)cc1	Prediction	8330	5.079	5.4543	0.3753	-	-	0.0078	0.9629	0.9629	11	0	0	0	0	0	0	1.6344	15	15
71	50312102	O=c1[nH]c(cs1)-c1cccc(c1)S(=O)(=O)Nc1ccon1	Prediction	7340	5.134	5.2389	0.1049	-	-	0.008	0.2692	0.2692	9	0	0	0	0	0	0	1.0734	12	12
72	50312105	O=c1[nH]c(cs1)-c1cccc(c1)S(=O)(=O)NCC1CCCO1	Training	9310	5.031	5.2389	0.2079	5.2406	0.2096	0.008	0.5335	0.5378	9	0	0	0	0	0	0	1.4378	13	14
73	50312106	O=c1[nH]c(cs1)-c1cccc(c1)S(=O)(=O)NC1CCOC1	Prediction	5820	5.235	5.3466	0.1116	-	-	0.0076	0.2864	0.2864	10	0	0	0	0	0	0	1.1877	13	13
74	50312107	Cc1ccc(cc1S(=O)(=O)NC1CCCC1)-c1csc(=O)[nH]1	Training	220	6.658	6.0311	-0.6269	6.0261	-0.6319	0.0079	-1.6086	-1.6214	11	2	0	0	0	0	1	2.6956	14	15
75	50312108	COc1ccc(cc1S(=O)(=O)NC1CCCC1)-c1csc(=O)[nH]1	Training	760	6.119	5.5075	-0.6115	5.4993	-0.6197	0.0134	-1.5732	-1.5945	7	1	0	0	0	0	1	2.2817	14	15
76	50312110	Fc1ccc(cc1S(=O)(=O)NC1CCCC1)-c1csc(=O)[nH]1	Training	500	6.301	5.7379	-0.5631	5.7311	-0.5699	0.012	-1.4477	-1.4653	10	0	0	0	0	0	1	2.4525	14	14
77	50312113	O=C(Nc1ccc(cc1S(=O)(=O)NC1CCCC1)-c1csc(=O)[nH]1)C1CC1	Training	800	6.097	5.6541	-0.4429	5.6382	-0.4588	0.0348	-1.152	-1.1935	9	0	0	1	0	0	2	2.3735	17	18
78	50349731	CCc1[nH]nc(c1-c1nccc2[nH]c3cc(-c4c(C)noc4C)c(OC)cc3c12)-c1ccccc1	Training	81	7.092	6.7164	-0.3756	6.7113	-0.3807	0.0134	-0.9663	-0.9794	15	3	0	1	1	0	0	5.0178	23	28
79	50349799	COc1cc2c(cc1-c1c(C)noc1C)[nH]c1ccnc(-c3c(C)nn(C)c3C)c21	Training	481	6.318	6.6087	0.2907	6.6121	0.2941	0.0113	0.7472	0.7558	14	3	0	1	1	0	0	3.4186	17	23
80	50349803	COc1cc2c(cc1-c1c(C)noc1C)[nH]c1ccnc(-c3cn[nH]c3)c21	Prediction	658	6.182	6.1929	0.0109	-	-	0.0091	0.028	0.028	11	2	0	1	1	0	0	2.4541	17	20
81	50349807	COc1cc2c(cc1-c1c(C)noc1C)[nH]c1ccnc(-c3c(C)n[nH]c3C)c21	Training	324	6.489	6.3933	-0.0957	6.3925	-0.0965	0.0091	-0.2456	-0.2478	12	3	0	1	1	0	0	3.2499	17	22
82	50349819	COc1cc2c(cc1-c1c(C)n[nH]c1C)[nH]c1ccnc(Cl)c21	Training	2580	5.588	6.1929	0.6049	6.1985	0.6105	0.0091	1.553	1.5673	11	2	0	1	1	0	0	2.997	14	17
83	50349827	CCc1onc(C)c1-c1cc2[nH]c3ccnc(Cl)c3c2cc1OC	Training	13826	4.859	6.1929	1.3339	6.2052	1.3462	0.0091	3.4246	3.4562	11	2	0	1	1	0	0	3.9293	14	18
84	50349831	CCc1noc(C)c1-c1cc2[nH]c3ccnc(Cl)c3c2cc1OC	Training	1817	5.741	6.1929	0.4519	6.1971	0.4561	0.0091	1.1602	1.1709	11	2	0	1	1	0	0	3.9293	14	18
85	50349835	COc1cc2c(cc1-c1c(C)noc1C)[nH]c1ccnc(Cl)c21	Training	579	6.237	6.1929	-0.0441	6.1925	-0.0445	0.0091	-0.1132	-0.1142	11	2	0	1	1	0	0	3.5137	14	17
86	50349843	COc1cc2c(cc1-c1c(C)noc1C)[nH]c1ccnc(-c3c(C)nn(c3C)-c3ccccc3)c21	Training	301	6.521	6.7164	0.1954	6.7191	0.1981	0.0134	0.5028	0.5097	15	3	0	1	1	0	0	4.5251	23	28
87	50349847	CCc1n[nH]c(CC)c1-c1nccc2[nH]c3cc(-c4c(C)noc4C)c(OC)cc3c12	Training	131	6.883	6.6087	-0.2743	6.6056	-0.2774	0.0113	-0.7049	-0.7129	14	3	0	1	1	0	0	4.0811	17	24
88	50349855	COc1cc2c(cc1-c1c(C)noc1C)[nH]c1ccnc(-c3c(C)[nH]nc3C3CC3)c21	Training	76	7.119	7	-0.119	6.998	-0.121	0.0166	-0.3066	-0.3118	14	3	0	1	1	0	1	4.0168	20	24
89	50351594	Cc1cc2c(cnc(NC3CCNCC3)c2[nH]c1=O)-c1cccnc1C	Training	6310	5.2	5.4579	0.2579	5.4595	0.2595	0.0063	0.6611	0.6653	11	4	0	1	0	0	0	1.6892	18	20
90	50351595	Cc1cc2c(cnc(NC3CCNCC3)c2[nH]c1=O)-c1cc[nH]n1	Training	1259	5.9	5.3651	-0.5349	5.3621	-0.5379	0.0057	-1.3708	-1.3787	11	3	0	1	0	0	0	0.2768	16	17
91	50351604	CN1CCC(CC1)Nc1nccc2cc(C)c(=O)[nH]c12	Training	3162	5.5	5.1497	-0.3503	5.1474	-0.3526	0.0066	-0.8981	-0.9041	9	3	0	1	0	0	0	0.8859	13	15
92	50351606	Cc1cc2ccnc(NC3CCN(CC3)C3CC3)c2[nH]c1=O	Prediction	5012	5.3	5.541	0.241	-	-	0.0122	0.6198	0.6198	9	3	0	1	0	0	1	1.4156	16	17
93	50351608	COCCN1CCC(CC1)Nc1nccc2cc(C)c(=O)[nH]c12	Prediction	7943	5.1	5.042	-0.058	-	-	0.0081	-0.1487	-0.1487	8	3	0	1	0	0	0	0.7934	13	17
94	50351610	COCCCN1CCC(CC1)Nc1nccc2cc(C)c(=O)[nH]c12	Training	3981	5.4	5.042	-0.358	5.0391	-0.3609	0.0081	-0.9185	-0.926	8	3	0	1	0	0	0	1.2478	13	18
95	50351616	Cc1cc2ccnc(NC[C@H]3CCNC3)c2[nH]c1=O	Training	12589	4.9	5.2574	0.3574	5.2596	0.3596	0.0059	0.9162	0.9216	10	3	0	1	0	0	0	0.4857	12	14
96	50358575	Cc1cc2ccnc(NCC3CCCNC3)c2[nH]c1=O	Training	6310	5.2	5.1497	-0.0503	5.1494	-0.0506	0.0066	-0.1289	-0.1297	9	3	0	1	0	0	0	0.8277	13	15
97	50358612	CN1[C@H]2CC[C@@H]1C[C@H](C2)Nc1nccc2cc(C)c(=O)[nH]c12	Prediction	3981	5.4	5.6487	0.2487	-	-	0.0114	0.6393	0.6393	10	3	0	1	0	0	1	1.2421	15	17
98	50358616	Cc1cc2c(cnc(NC3CCNCC3)c2[nH]c1=O)-c1cn[nH]c1	Training	794	6.1	5.3651	-0.7349	5.3609	-0.7391	0.0057	-1.8834	-1.8942	11	3	0	1	0	0	0	0.1858	16	17
99	50358618	Cc1cc2c(cnc(NC3CCNCC3)c2[nH]c1=O)-c1ccncc1	Training	3162	5.5	5.2574	-0.2426	5.256	-0.244	0.0059	-0.6217	-0.6253	10	3	0	1	0	0	0	1.2913	18	19
100	50358620	Cc1cc2c(cnc(NC3CCNCC3)c2[nH]c1=O)-c1ccccn1	Prediction	5012	5.3	5.2574	-0.0426	-	-	0.0059	-0.1091	-0.1091	10	3	0	1	0	0	0	1.3823	18	19
101	50358623	CC(=O)N1CCc2cc(ccc12)-c1cnc(NC2CCNCC2)c2[nH]c(=O)c(C)cc12	Training	1000	6	5.6583	-0.3417	5.6555	-0.3445	0.008	-0.8768	-0.8838	12	5	0	1	0	0	0	2.3827	21	24
102	50358625	Cc1cc2c(cnc(NC3CCNCC3)c2[nH]c1=O)-c1cccc(O)c1	Training	631	6.2	6.3933	0.1933	6.3951	0.1951	0.0091	0.4964	0.5009	12	3	0	1	1	0	0	1.9465	19	20
103	50358630	Cc1cc2c(cnc(NC3CCNCC3)c2[nH]c1=O)-c1cccnc1	Training	1995	5.7	5.2574	-0.4426	5.2548	-0.4452	0.0059	-1.1343	-1.141	10	3	0	1	0	0	0	1.2913	18	19
104	50358703	CN1[C@H]2CC[C@@H]1C[C@@H](C2)Nc1nccc2cc(C)c(=O)[nH]c12	Training	3162	5.5	5.6487	0.1487	5.6504	0.1504	0.0114	0.3823	0.3867	10	3	0	1	0	0	1	1.2421	15	17
105	50358707	Cc1ccncc1-c1cnc(NC2CCNCC2)c2[nH]c(=O)c(C)cc12	Prediction	3162	5.5	5.5506	0.0506	-	-	0.0078	0.1298	0.1298	11	5	0	1	0	0	0	1.6352	18	20
106	50358709	COc1ccc(cn1)-c1cnc(NC2CCNCC2)c2[nH]c(=O)c(C)cc12	Training	1259	5.9	5.4579	-0.4421	5.4551	-0.4449	0.0063	-1.1334	-1.1406	11	4	0	1	0	0	0	1.5727	18	20
107	50358710	COc1cncc(c1)-c1cnc(NC2CCNCC2)c2[nH]c(=O)c(C)cc12	Training	1259	5.9	6.3784	0.4784	6.383	0.483	0.0097	1.2285	1.2405	11	4	0	1	1	0	0	1.2213	18	20
108	50358711	Cc1cc2c(cnc(NC3CCNCC3)c2[nH]c1=O)-c1cncc(Cl)c1	Prediction	6310	5.2	5.3651	0.1651	-	-	0.0057	0.4233	0.4233	11	3	0	1	0	0	0	1.8973	18	19
109	50358714	Cc1ccc(cn1)-c1cnc(NC2CCNCC2)c2[nH]c(=O)c(C)cc12	Prediction	1000	6	5.5656	-0.4344	-	-	0.0066	-1.1139	-1.1139	12	4	0	1	0	0	0	1.6892	18	20
110	50358716	Cc1cncc(c1)-c1cnc(NC2CCNCC2)c2[nH]c(=O)c(C)cc12	Training	2512	5.6	5.6583	0.0583	5.6588	0.0588	0.008	0.1496	0.1508	12	5	0	1	0	0	0	1.6352	18	20
111	50358720	Cc1cc2cccc(NCCCO)c2[nH]c1=O	Training	5012	5.3	5.7325	0.4325	5.7336	0.4336	0.0025	1.1067	1.1095	11	3	0	0	0	0	0	0.9683	9	13
112	50358726	Cc1cc2c(cnc(NC3CCNCC3)c2[nH]c1=O)-c1cncc(c1)C(N)=O	Training	3981	5.4	5.3651	-0.0349	5.3649	-0.0351	0.0057	-0.0893	-0.0898	11	3	0	1	0	0	0	0.3786	18	20
113	50358731	Cc1cc2c(cnc(NC3CCNCC3)c2[nH]c1=O)-c1cncc(N)c1	Training	1995	5.7	5.4728	-0.2272	5.4714	-0.2286	0.0062	-0.5823	-0.586	12	3	0	1	0	0	0	0.614	18	19
114	50358734	Cc1cc2c(cnc(NC3CCNCC3)c2[nH]c1=O)-c1cncc(NS(C)(=O)=O)c1	Training	794	6.1	6.2203	0.1203	6.2219	0.1219	0.0128	0.3095	0.3135	11	3	0	1	0	2	0	0.34	18	20
115	50358739	Cc1cc2c(cnc(NC3CCNCC3)c2[nH]c1=O)-c1cncc(COC(N)=O)c1	Prediction	1259	5.9	5.5506	-0.3494	-	-	0.0078	-0.8964	-0.8964	11	5	0	1	0	0	0	0.5561	18	21
116	50358748	Cc1cc2cccc(N[C@H]3CCNC3)c2[nH]c1=O	Prediction	10000	5	5.8402	0.8402	-	-	0.003	2.1504	2.1504	12	3	0	0	0	0	0	0.9405	13	14
117	50358752	Cc1cc2ccnc(NCCC3CCNCC3)c2[nH]c1=O	Training	12589	4.9	5.4094	0.5094	5.412	0.512	0.0052	1.3052	1.312	8	3	0	0	0	0	0	1.2821	13	16
118	50358756	Cc1cc2cccc(NC3CCNCC3)c2[nH]c1=O	Prediction	6310	5.2	5.4728	0.2728	-	-	0.0062	0.6995	0.6995	12	3	0	1	0	0	0	1.2825	14	15
119	50358757	Cc1cc2ccnc(NC3CCNCC3)c2[nH]c1=O	Training	3981	5.4	5.2574	-0.1426	5.2566	-0.1434	0.0059	-0.3654	-0.3675	10	3	0	1	0	0	0	0.633	13	14
120	50358762	CN(C)CCCNc1cccc2cc(C)c(=O)[nH]c12	Training	10000	5	5.1497	0.1497	5.1507	0.1507	0.0066	0.384	0.3865	9	3	0	1	0	0	0	1.1885	9	15
121	50365366	CO[C@@H]1CNCC[C@H]1Nc1nccc2cc(C)c(=O)[nH]c12	Prediction	6310	5.2	5.7744	0.5744	-	-	0.0107	1.4757	1.4757	9	3	1	1	0	0	0	0.2088	13	15
122	50365368	CCCO[C@@H]1CNCC[C@H]1Nc1nccc2cc(C)c(=O)[nH]c12	Training	6310	5.2	5.1497	-0.0503	5.1494	-0.0506	0.0066	-0.1289	-0.1297	9	3	0	1	0	0	0	1.0695	13	17
123	50365369	CC(C)CO[C@@H]1CNCC[C@H]1Nc1nccc2cc(C)c(=O)[nH]c12	Training	6310	5.2	5.3651	0.1651	5.3661	0.1661	0.0057	0.4233	0.4257	11	3	0	1	0	0	0	1.2878	13	18
124	50365370	Cc1cc2ccnc(N[C@@H]3CCNC[C@H]3OCC3CCCCC3)c2[nH]c1=O	Training	5012	5.3	5.7564	0.4564	5.7616	0.4616	0.0112	1.173	1.1863	11	3	0	1	0	0	1	1.9592	19	21
125	50365371	Cc1cc2ccnc(N[C@@H]3CCNC[C@H]3OCC3CCCC3)c2[nH]c1=O	Prediction	10000	5	5.4333	0.4333	-	-	0.0137	1.1151	1.1151	8	3	0	1	0	0	1	1.6172	18	20
126	50365372	Cc1cc2ccnc(N[C@@H]3CCNC[C@H]3OCC3CCCCCC3)c2[nH]c1=O	Prediction	5012	5.3	5.7564	0.4564	-	-	0.0112	1.173	1.173	11	3	0	1	0	0	1	2.3012	20	22
127	50365375	Cc1cncc(c1)-c1cnc(N[C@@H]2CCNC[C@H]2OCC2CCCCC2)c2[nH]c(=O)c(C)cc12	Training	1585	5.8	5.9419	0.1419	5.9438	0.1438	0.0135	0.3651	0.3701	11	5	0	1	0	0	1	2.9614	24	27
128	50365377	Cc1cc2c(cnc(N[C@@H]3CCNC[C@H]3OCC3CCCCC3)c2[nH]c1=O)-c1cncc(N)c1	Prediction	631	6.2	5.7564	-0.4436	-	-	0.0112	-1.14	-1.14	11	3	0	1	0	0	1	1.9402	24	26
129	50365378	CC(=O)N1CCC(CO[C@@H]2CNCC[C@H]2Nc2nccc3cc(C)c(=O)[nH]c23)CC1	Training	10000	5	5.1497	0.1497	5.1507	0.1507	0.0066	0.384	0.3865	9	3	0	1	0	0	0	0.9613	18	22
130	50365379	Cc1cc2ccnc(N[C@@H]3CCNC[C@H]3OC[C@H]3CC[C@H](O)CC3)c2[nH]c1=O	Prediction	12589	4.9	5.4333	0.5333	-	-	0.0137	1.3724	1.3724	8	3	0	1	0	0	1	1.1071	19	21
131	50365380	Cc1cc2ccnc(N[C@@H]3CCNC[C@H]3OCC3CCOCC3)c2[nH]c1=O	Prediction	10000	5	4.9343	-0.0657	-	-	0.0102	-0.1686	-0.1686	7	3	0	1	0	0	0	0.7952	18	20
132	50365381	Cc1cc2ccnc(N[C@H]3CCNC[C@@H]3OCC3CCOCC3)c2[nH]c1=O	Training	12589	4.9	4.9343	0.0343	4.9347	0.0347	0.0102	0.0882	0.0891	7	3	0	1	0	0	0	0.7952	18	20
133	50365383	Cc1cc2ccnc(N[C@@H]3CCNC[C@H]3OCC3CCS(=O)(=O)CC3)c2[nH]c1=O	Training	6310	5.2	5.042	-0.158	5.0408	-0.1592	0.0081	-0.4053	-0.4086	8	3	0	1	0	0	0	0.1092	18	20
134	50365384	Cc1cc2ccnc(N[C@H]3CCNC[C@@H]3OCC3CCS(=O)(=O)CC3)c2[nH]c1=O	Training	5012	5.3	5.042	-0.258	5.0399	-0.2601	0.0081	-0.6619	-0.6673	8	3	0	1	0	0	0	0.1092	18	20
135	50365388	Cc1cc2c(cnc(N[C@@H]3CCNC[C@H]3OCC3CCOCC3)c2[nH]c1=O)-c1cccnc1	Prediction	6310	5.2	5.3651	0.1651	-	-	0.0057	0.4233	0.4233	11	3	0	1	0	0	0	1.4535	23	25
136	50365541	Cc1cc2c(cnc(N[C@@H]3CCNC[C@H]3OCC3CCS(=O)(=O)CC3)c2[nH]c1=O)-c1cccnc1	Prediction	10000	5	5.5805	0.5805	-	-	0.0074	1.4891	1.4891	13	3	0	1	0	0	0	0.7675	23	25
137	50365542	Cc1cncc(c1)-c1cnc(N[C@@H]2CCNC[C@H]2OCC2CCOCC2)c2[nH]c(=O)c(C)cc12	Training	10000	5	5.5506	0.5506	5.5549	0.5549	0.0078	1.4126	1.4237	11	5	0	1	0	0	0	1.7974	23	26
138	50365544	COc1cncc(c1)-c1cnc(N[C@@H]2CCNC[C@H]2OCC2CCOCC2)c2[nH]c(=O)c(C)cc12	Training	7943	5.1	5.3502	0.2502	5.3518	0.2518	0.0066	0.6414	0.6457	10	4	0	1	0	0	0	1.3835	23	26
139	50375223	CN(C)c1ccccc1C(=O)Nc1ncnc2[nH]cnc12	Training	5600	5.252	4.5969	-0.6551	4.5813	-0.6707	0.0233	-1.6939	-1.7342	9	1	0	2	0	0	0	1.3742	11	14
140	50375224	COc1ccc(OC)c(c1)C(=O)Nc1ncnc2[nH]cnc12	Training	7200	5.143	5.5025	0.3595	5.5117	0.3687	0.025	0.9303	0.9541	8	2	0	2	1	0	0	1.3378	11	14
141	50375225	COc1ccc(cc1OC)C(=O)Nc1ncnc2[nH]cnc12	Training	7800	5.108	4.6897	-0.4183	4.68	-0.428	0.0226	-1.0814	-1.1064	9	2	0	2	0	0	0	1.3378	11	14
142	50375231	COc1cc(OC)c(cc1OC)C(=O)Nc1ncnc2[nH]cnc12	Training	427	6.37	5.8106	-0.5594	5.7975	-0.5725	0.0228	-1.4462	-1.48	10	3	0	2	1	0	0	1.2678	11	15
143	50375233	COc1cc(OC)c2c(c1)nc([nH]c2=O)-c1cc(C)c(OCCO)c(C)c1	Training	645	6.19	5.918	-0.272	5.9169	-0.2731	0.0038	-0.6965	-0.6992	11	5	0	0	0	0	0	2.1649	14	20
144	50468295	CNC(=N)c1cc2c(s1)c(cn(C)c2=O)-c1ccc(OC)c(OC)c1	Training	1259	5.9	5.8252	-0.0748	5.825	-0.075	0.0027	-0.1913	-0.1918	11	4	0	0	0	0	0	1.7395	13	18
145	50469789	CN(C)c1cccc(c1)-c1cn(C)c(=O)c2cc(sc12)C(=N)NC1CCS(=O)(=O)CC1	Prediction	501	6.3	6.1569	-0.1431	-	-	0.0158	-0.3687	-0.3687	7	3	0	0	0	2	0	1.4816	18	22
146	50469791	Cn1cc(-c2ccccc2)c2sc(cc2c1=O)C(=N)NC1CCS(=O)(=O)CC1	Training	1585	5.8	6.0641	0.2641	6.0684	0.2684	0.016	0.6805	0.6915	7	2	0	0	0	2	0	1.5852	18	20
147	50469792	COc1cccc(c1)-c1cn(C)c(=O)c2cc(sc12)C(=N)NC1CCS(=O)(=O)CC1	Training	794	6.1	6.1569	0.0569	6.1578	0.0578	0.0158	0.1465	0.1489	7	3	0	0	0	2	0	1.5152	18	21
148	50469802	COc1ccc(cc1OC)-c1cn(C)c(=O)c2cc(sc12)C(=N)NC1CCS(=O)(=O)CC1	Training	398	6.4	6.2496	-0.1504	6.2471	-0.1529	0.0166	-0.3876	-0.3941	7	4	0	0	0	2	0	1.4452	18	22
149	50472560	CCCCn1c2ncn(CC)c2c(=O)[nH]c1=O	Prediction	13000	4.886	5.5021	0.6161	-	-	0.0057	1.5791	1.5791	8	4	0	0	0	0	0	1.1398	5	11
150	50473011	CCn1cnc2n(Cc3ccc(Cl)cc3)c(=O)[nH]c(=O)c12	Training	2600	5.585	5.903	0.318	5.9051	0.3201	0.0065	0.8153	0.8206	10	6	0	0	0	0	0	1.8488	11	14
151	50474349	CCCCc1c(C)nc2nc(SCc3nc4n(CCCC)c(=O)[nH]c(=O)c4n3CC)nn2c1C	Training	5000	5.301	5.0713	-0.2297	5.0669	-0.2341	0.0189	-0.5926	-0.604	4	4	0	0	0	0	0	3.2966	10	23
152	50475006	CCCCS(=O)(=O)Nc1ccc2N(CC)C(=O)c3cccc1c23	Training	730	6.137	5.5321	-0.6049	5.53	-0.607	0.0034	-1.5486	-1.5539	10	2	0	0	0	0	0	3.1935	11	17
153	50475007	CCN1C(=O)c2cccc3c(NS(=O)(=O)C4CCCC4)ccc1c23	Training	460	6.337	5.9234	-0.4136	5.92	-0.417	0.008	-1.0614	-1.07	10	2	0	0	0	0	1	3.0732	16	18
154	50475008	CCN1C(=O)c2cccc3c(NS(=O)(=O)C4CCCCC4)ccc1c23	Training	210	6.678	6.1388	-0.5392	6.1342	-0.5438	0.0084	-1.3839	-1.3957	12	2	0	0	0	0	1	3.4152	17	19
155	50482149	CCN1C(=O)c2cccc3c(NS(=O)(=O)c4cccc(c4)C(=O)OC)ccc1c23	Training	3130	5.504	5.5321	0.0281	5.5322	0.0282	0.0034	0.0719	0.0721	10	2	0	0	0	0	0	2.9511	17	21
156	50482150	CCN1C(=O)c2cccc3c(ccc1c23)S(=O)(=O)Nc1cccc(c1)C(O)=O	Training	6490	5.188	5.6398	0.4518	5.6413	0.4533	0.0033	1.1565	1.1604	11	2	0	0	0	0	0	2.5232	17	20
157	50482151	CCN1C(=O)c2cccc3c(NS(=O)(=O)c4cccc(c4)C(O)=O)ccc1c23	Training	3510	5.455	5.6398	0.1848	5.6404	0.1854	0.0033	0.473	0.4746	11	2	0	0	0	0	0	2.5232	17	20
158	50482154	CCS(=O)(=O)c1ccc2Oc3ccc(F)cc3CCCCOc3cc(=O)n(C)cc3-c2c1	Training	2	8.699	7.4043	-1.2947	7.3851	-1.3139	0.0146	-3.333	-3.3825	16	6	0	0	0	2	0	3.1644	17	24
159	50482168	CCN1C(=O)c2cccc3c(NS(=O)(=O)c4cc(Cl)ccc4OC)ccc1c23	Training	470	6.328	5.6248	-0.7032	5.6229	-0.7051	0.0028	-1.7995	-1.8045	10	3	0	0	0	0	0	3.5741	17	20
160	50482243	CCN1C(=O)c2cccc3c(ccc1c23)S(=O)(=O)Nc1ccc(F)cc1	Training	1530	5.815	5.5321	-0.2829	5.5311	-0.2839	0.0034	-0.7243	-0.7267	10	2	0	0	0	0	0	3.1389	17	19
161	50482252	CCN1C(=O)c2cccc3c(NS(=O)(=O)c4ccc(cc4)C#N)ccc1c23	Training	2980	5.526	5.6398	0.1138	5.6402	0.1142	0.0033	0.2913	0.2922	11	2	0	0	0	0	0	2.8737	17	20
162	50482254	CCN1C(=O)c2cccc3c(ccc1c23)S(=O)(=O)Nc1ccccc1Cl	Training	1960	5.708	5.5321	-0.1759	5.5315	-0.1765	0.0034	-0.4503	-0.4519	10	2	0	0	0	0	0	3.6441	17	19
163	50482257	CCN1C(=O)c2cccc3c(ccc1c23)S(=O)(=O)Nc1cccc(Cl)c1	Training	3740	5.427	5.6398	0.2128	5.6405	0.2135	0.0033	0.5447	0.5465	11	2	0	0	0	0	0	3.6441	17	19
164	50482260	CCN1C(=O)c2cccc3c(NS(=O)(=O)c4ccccc4C(=O)OC)ccc1c23	Training	2290	5.64	5.6398	-0.0002	5.6398	-0.0002	0.0033	-0.0006	-0.0006	11	2	0	0	0	0	0	2.9511	17	21
165	50482261	CCN1C(=O)c2cccc3c(ccc1c23)S(=O)(=O)Nc1ccc(Cl)cc1	Prediction	3240	5.489	5.6398	0.1508	-	-	0.0033	0.386	0.386	11	2	0	0	0	0	0	3.6441	17	19
166	50482263	CCN1C(=O)c2cccc3c(NS(=O)(=O)c4ccccc4C(O)=O)ccc1c23	Training	1580	5.801	5.4244	-0.3766	5.4228	-0.3782	0.0041	-0.9645	-0.9685	9	2	0	0	0	0	0	2.5232	17	20
167	50482264	CCN1C(=O)c2cccc3c(ccc1c23)S(=O)(=O)Nc1ccccc1C(O)=O	Training	1040	5.983	5.5321	-0.4509	5.5305	-0.4525	0.0034	-1.1543	-1.1583	10	2	0	0	0	0	0	2.5232	17	20
168	50482266	CCN1C(=O)c2cccc3c(NS(=O)(=O)c4ccc(C)cc4)ccc1c23	Training	530	6.276	5.7175	-0.5585	5.7158	-0.5602	0.003	-1.4294	-1.4337	10	4	0	0	0	0	0	3.382	17	20
169	50482284	CCN1C(=O)c2cccc3c(ccc1c23)S(=O)(=O)Nc1ccc(NC(C)=O)cc1	Training	4700	5.328	5.4244	0.0964	5.4248	0.0968	0.0041	0.2468	0.2478	9	2	0	0	0	0	0	2.7418	17	21
170	50482287	CCN1C(=O)c2cccc3c(ccc1c23)S(=O)(=O)NC1CCN(CC1)C(C)=O	Training	7550	5.122	5.2724	0.1504	5.2733	0.1513	0.0061	0.3856	0.388	11	2	0	1	0	0	0	2.4222	16	20
171	50482288	CCN1C(=O)c2cccc3c(ccc1c23)S(=O)(=O)NCC1CCN(CC1)C(C)=O	Training	3180	5.498	5.8552	0.3572	5.857	0.359	0.0051	0.9151	0.9199	13	2	0	0	0	0	0	2.6169	16	21
172	50482383	CCN1C(=O)c2cccc3c(NS(=O)(=O)c4cccc(Cl)c4Cl)ccc1c23	Prediction	2550	5.593	5.5321	-0.0609	-	-	0.0034	-0.156	-0.156	10	2	0	0	0	0	0	4.2501	17	19
173	50482428	CCN1C(=O)c2cccc3c(ccc1c23)S(=O)(=O)NC1CCN(CC1)C(=O)OC(C)(C)C	Training	1690	5.772	5.057	-0.715	5.0522	-0.7198	0.0067	-1.8334	-1.8458	9	2	0	1	0	0	0	3.7716	16	23
174	50482467	CCN1C(=O)c2cccc3c(ccc1c23)S(=O)(=O)NCCCN1CCN(C)CC1	Training	4170	5.38	5.2724	-0.1076	5.2718	-0.1082	0.0061	-0.2758	-0.2775	11	2	0	1	0	0	0	2.097	15	21
175	50482471	CCCCNS(=O)(=O)c1ccc2N(C)C(=O)c3cccc1c23	Prediction	8220	5.085	5.6398	0.5548	-	-	0.0033	1.4201	1.4201	11	2	0	0	0	0	0	2.7732	11	16
176	50482475	CCN1C(=O)c2cccc3c(ccc1c23)S(=O)(=O)NC1CCCCCC1	Training	450	6.347	6.1388	-0.2082	6.137	-0.21	0.0084	-0.5344	-0.539	12	2	0	0	0	0	1	3.7621	18	20
177	50482477	CCN1C(=O)c2cccc3c(ccc1c23)S(=O)(=O)NCC(C)C	Training	600	6.222	5.7475	-0.4745	5.7456	-0.4764	0.0039	-1.2151	-1.2198	12	2	0	0	0	0	0	2.9434	11	17
178	50482478	CCCCCNS(=O)(=O)c1ccc2N(CC)C(=O)c3cccc1c23	Prediction	1500	5.824	5.7475	-0.0765	-	-	0.0039	-0.1959	-0.1959	12	2	0	0	0	0	0	3.6339	11	18
179	50482480	CCN1C(=O)c2cccc3c(ccc1c23)S(=O)(=O)NCCCCNC(=O)OC(C)(C)C	Training	1160	5.936	5.3167	-0.6193	5.3132	-0.6228	0.0055	-1.5871	-1.5959	8	2	0	0	0	0	0	3.6126	11	22
180	50482483	CCCCNS(=O)(=O)c1ccc2N(CC)C(=O)c3cccc1c23	Training	440	6.357	5.6398	-0.7172	5.6374	-0.7196	0.0033	-1.836	-1.8421	11	2	0	0	0	0	0	3.1795	11	17
181	50482486	CCN1C(=O)c2cccc3c(ccc1c23)S(=O)(=O)Nc1cccc(c1)S(N)(=O)=O	Training	6930	5.159	5.4244	0.2654	5.4255	0.2665	0.0041	0.6796	0.6824	9	2	0	0	0	0	0	1.8021	17	19
182	50482488	CCNS(=O)(=O)c1ccc2N(CC)C(=O)c3cccc1c23	Training	1090	5.963	5.6398	-0.3232	5.6387	-0.3243	0.0033	-0.8274	-0.8302	11	2	0	0	0	0	0	2.2707	11	15
183	50482489	CCN1C(=O)c2cccc3c(ccc1c23)S(=O)(=O)NC1CCN(C1)C(=O)OC(C)(C)C	Training	4100	5.387	5.209	-0.178	5.2076	-0.1794	0.0076	-0.4567	-0.4601	7	2	0	0	0	0	0	3.4296	15	22
184	50482490	CCN1C(=O)c2cccc3c(NS(=O)(=O)Cc4ccccc4F)ccc1c23	Prediction	4290	5.368	5.7175	0.3495	-	-	0.003	0.8946	0.8946	10	4	0	0	0	0	0	3.3727	17	20
185	50482491	CCN1C(=O)c2cccc3c(ccc1c23)S(=O)(=O)NC1CN(C1)C(=O)OC(C)(C)C	Training	4840	5.315	5.4244	0.1094	5.4248	0.1098	0.0041	0.2801	0.2813	9	2	0	0	0	0	0	3.0876	14	21
186	50482492	CCN1C(=O)c2cccc3c(NS(=O)(=O)Cc4cccc(F)c4)ccc1c23	Training	5290	5.277	5.6098	0.3328	5.6112	0.3342	0.0041	0.8523	0.8558	9	4	0	0	0	0	0	3.3727	17	20
187	50482493	CCN1C(=O)c2cccc3c(ccc1c23)S(=O)(=O)NCC1(C)CC(C)=NO1	Training	5900	5.229	5.2724	0.0434	5.2727	0.0437	0.0061	0.1113	0.112	11	2	0	1	0	0	0	3.3029	14	19
188	50482494	CCN1C(=O)c2cccc3c(NS(=O)(=O)Cc4ccc(F)cc4)ccc1c23	Training	4900	5.31	5.7175	0.4075	5.7188	0.4088	0.003	1.0431	1.0462	10	4	0	0	0	0	0	3.3727	17	20
189	50482495	CCN1C(=O)c2cccc3c(NS(=O)(=O)CC)ccc1c23	Training	4270	5.37	5.6398	0.2698	5.6407	0.2707	0.0033	0.6906	0.6929	11	2	0	0	0	0	0	2.2847	11	15
190	50482497	CCCS(=O)(=O)Nc1ccc2N(CC)C(=O)c3cccc1c23	Training	1170	5.932	5.6398	-0.2922	5.6388	-0.2932	0.0033	-0.748	-0.7506	11	2	0	0	0	0	0	2.7391	11	16
191	50482513	CCN1C(=O)c2cccc3c(ccc1c23)S(=O)(=O)NCC1(CCCC1)C(O)=O	Training	2580	5.588	6.0311	0.4431	6.0346	0.4466	0.0079	1.1368	1.1458	11	2	0	0	0	0	1	2.328	16	20
192	50482515	CCN1C(=O)c2cccc3c(ccc1c23)S(=O)(=O)NC1CCOC1	Prediction	1670	5.777	5.6398	-0.1372	-	-	0.0033	-0.3513	-0.3513	11	2	0	0	0	0	0	1.9141	15	17
193	50482517	CCN1C(=O)c2cccc3c(ccc1c23)S(=O)(=O)NC1CCOCC1	Training	1210	5.917	5.6398	-0.2772	5.6388	-0.2782	0.0033	-0.7096	-0.712	11	2	0	0	0	0	0	2.2561	16	18
194	50482522	CCN1C(=O)c2cccc3c(ccc1c23)S(=O)(=O)Nc1ccccc1	Training	1000	6	5.6398	-0.3602	5.6386	-0.3614	0.0033	-0.9221	-0.9252	11	2	0	0	0	0	0	3.0381	17	19
195	50482523	CCN1C(=O)c2cccc3c(NS(=O)(=O)c4cc(OC)ccc4OC)ccc1c23	Training	3870	5.412	5.7175	0.3055	5.7185	0.3065	0.003	0.782	0.7844	10	4	0	0	0	0	0	2.8981	17	21
196	50482524	CCCN1C(=O)c2cccc3c(ccc1c23)S(=O)(=O)NC1CCCCC1	Training	5210	5.283	5.9234	0.6404	5.9285	0.6455	0.008	1.6431	1.6564	10	2	0	0	0	0	1	3.8745	17	20
197	50482529	CCN1C(=O)c2cccc3c(NS(=O)(=O)c4ccc(Cl)cc4F)ccc1c23	Prediction	1720	5.764	5.6398	-0.1242	-	-	0.0033	-0.318	-0.318	11	2	0	0	0	0	0	3.7449	17	19
198	50482531	CCN1C(=O)c2cccc3c(NS(=O)(=O)c4c(Cl)cccc4Cl)ccc1c23	Training	5560	5.255	5.4244	0.1694	5.4251	0.1701	0.0041	0.4338	0.4356	9	2	0	0	0	0	0	4.2501	17	19
199	50482532	CCN1C(=O)c2cccc3c(ccc1c23)S(=O)(=O)NCCC1CCOCC1	Training	3440	5.463	5.7475	0.2845	5.7486	0.2856	0.0039	0.7284	0.7313	12	2	0	0	0	0	0	2.9052	16	20
200	50482535	CCN1C(=O)c2cccc3c(NS(=O)(=O)c4cccc(F)c4)ccc1c23	Training	620	6.208	5.6398	-0.5682	5.6379	-0.5701	0.0033	-1.4546	-1.4594	11	2	0	0	0	0	0	3.1389	17	19
201	50482537	CCN1C(=O)c2cccc3c(NS(=O)(=O)c4cccs4)ccc1c23	Training	1190	5.924	5.5321	-0.3919	5.5307	-0.3933	0.0034	-1.0033	-1.0067	10	2	0	0	0	0	0	3.0272	15	17
202	50482541	CCN1C(=O)c2cccc3c(NS(=O)(=O)Cc4ccc(Cl)cc4)ccc1c23	Training	4810	5.318	5.7175	0.3995	5.7187	0.4007	0.003	1.0226	1.0257	10	4	0	0	0	0	0	3.8779	17	20
203	50482542	CCN1C(=O)c2cccc3c(NS(=O)(=O)Cc4ccc(C)cc4)ccc1c23	Training	5640	5.249	6.1184	0.8694	6.1234	0.8744	0.0058	2.2282	2.2412	12	6	0	0	0	0	0	3.6158	17	21
204	50484290	CC(C)Nc1nc(cn2c(C)nnc12)-c1nc2cnc(cc2n1C(C)CC1CC1)N1CCOC[C@@H]1C	Training	9	8.046	8.198	0.152	8.2051	0.1591	0.0442	0.3974	0.4158	12	4	3	0	0	0	1	2.5348	18	26
205	50485236	Cc1[nH]c(cc1C(N)=O)-c1ccccc1NC1C2CC3CC(C2)CC1C3	Prediction	78	7.108	7.2683	0.1603	-	-	0.1209	0.437	0.437	15	2	0	1	0	0	4	3.311	20	22
206	50487111	Cc1cn(C)c2[C@H](N(C(=O)c12)c1cc(Cl)c(=O)n(C)c1)c1ccc(Cl)cc1	Training	85	7.071	6.5192	-0.5518	6.5115	-0.5595	0.0137	-1.4199	-1.4396	14	8	0	0	0	0	0	2.9742	17	20
207	50487122	Cn1cc2-c3cc(CS(C)(=O)=O)ccc3N(Cc3c[nH]c(=O)c1c23)c1ccccn1	Training	1	9	7.802	-1.198	7.7698	-1.2302	0.0262	-3.1025	-3.1859	14	8	0	0	0	3	0	1.2437	19	22
208	50500415	C[C@@H]1CC(=O)Nc2cccc(-c3cccc(OCc4ccccc4)c3)c2N1	Training	7000	5.155	5.7175	0.5625	5.7192	0.5642	0.003	1.4398	1.4442	10	4	0	0	0	0	0	3.6456	21	23
209	50500418	C[C@@H]1CC(=O)Nc2cccc(C(=O)Nc3cccc(c3)-c3cnco3)c2N1	Prediction	8000	5.097	5.4812	0.3842	-	-	0.0131	0.9883	0.9883	8	1	1	1	0	0	0	2.1084	18	20
210	50500419	C[C@@H]1CC(=O)Nc2cccc(C(=O)NC3CCOc4ccccc34)c2N1	Training	8000	5.097	5.2574	0.1604	5.2584	0.1614	0.0059	0.4112	0.4137	10	3	0	1	0	0	0	1.9343	18	20
211	50500425	C[C@@H]1CC(=O)Nc2ccc(OCc3cccnc3)cc2O1	Training	3500	5.456	5.3944	-0.0616	5.3939	-0.0621	0.0081	-0.158	-0.1593	7	4	0	0	0	0	0	1.5358	14	16
212	50500426	C[C@@H](Oc1ccc2NC(=O)C[C@@H](C)Nc2c1)c1ccccc1	Training	8500	5.071	5.5021	0.4311	5.5046	0.4336	0.0057	1.105	1.1113	8	4	0	0	0	0	0	2.2731	15	18
213	50502009	Cc1noc(C)c1-c1cccc(NC(=O)CCCCCC(=O)NO)c1	Training	3730	5.428	5.0086	-0.4194	5.0038	-0.4242	0.0113	-1.078	-1.0903	6	1	0	0	0	0	0	2.7099	9	18
214	50502016	Cc1noc(C)c1-c1cc(OCCCCCC(=O)NO)cc(c1)C(=O)c1ccccc1	Training	1380	5.86	5.4244	-0.4356	5.4226	-0.4374	0.0041	-1.1156	-1.1202	9	2	0	0	0	0	0	4.0181	15	24
215	50502017	Cc1noc(C)c1-c1cc(OCCCCC(=O)NO)cc(c1)C(=O)c1ccccc1	Training	1490	5.827	5.6398	-0.1872	5.6391	-0.1879	0.0033	-0.4793	-0.4809	11	2	0	0	0	0	0	3.5637	15	23
216	50504088	COc1cc(cc(OC)c1CN1CC(N)C1)-c1cc(C)c(=O)n(C)c1	Training	1147	5.94	6.0257	0.0857	6.026	0.086	0.0039	0.2193	0.2202	12	5	0	0	0	0	0	0.2657	14	19
217	50504089	COc1cc(cc(OC)c1CN1CC(O)C1)-c1cc(C)c(=O)n(C)c1	Training	1121	5.95	6.0257	0.0757	6.026	0.076	0.0039	0.1937	0.1945	12	5	0	0	0	0	0	0.6635	14	19
218	50504090	COc1cc(c(OC)cc1CN(C)C)-c1cc(C)c(=O)n(C)c1	Training	3778	5.423	5.903	0.48	5.9061	0.4831	0.0065	1.2306	1.2386	10	6	0	0	0	0	0	1.0666	11	18
219	50504411	Cc1cc(cn(C)c1=O)-c1ccc(cc1)C(N)=O	Training	3681	5.434	5.7325	0.2985	5.7333	0.2993	0.0025	0.7638	0.7657	11	3	0	0	0	0	0	0.671	11	14
220	50520179	COc1ccccc1S(=O)(=O)Nc1ccc2NC(=O)N(C)Cc2c1	Training	3540	5.451	5.6098	0.1588	5.6105	0.1595	0.0041	0.4067	0.4084	9	4	0	0	0	0	0	0.8236	14	16
221	50520181	O=C(N1CCC(=O)Nc2ccccc12)c1cccc(c1)-c1ccccc1	Prediction	1250	5.903	5.6548	-0.2482	-	-	0.0058	-0.6363	-0.6363	12	1	0	0	0	0	0	3.8316	21	22
222	50520188	COc1cc(cc(c1)-c1ccccc1)C(=O)Nc1c(C)noc1C	Training	8240	5.084	5.4244	0.3404	5.4258	0.3418	0.0041	0.8717	0.8753	9	2	0	0	0	0	0	3.6024	15	19
223	50526075	CC(=O)N1CCc2c(C1)c(Nc1ccc(cc1)-c1cnn(C)c1)nn2[C@@H]1CCOC1	Training	8500	5.071	5.057	-0.014	5.0569	-0.0141	0.0067	-0.0358	-0.0361	9	2	0	1	0	0	0	1.4924	19	22
224	50526076	CC(=O)N1CCc2c(C1)c(Nc1cccc(c1)-c1ccncc1)nn2CC1CC1	Training	870	6.06	5.4633	-0.5967	5.4557	-0.6043	0.0126	-1.5347	-1.5542	10	1	0	1	0	0	1	2.6655	20	23
225	50526077	CCNC(=O)c1cccc(Nc2nn(CC3CC3)c3CCN(Cc23)C(C)=O)c1	Training	7700	5.114	5.4633	0.3493	5.4677	0.3537	0.0126	0.8983	0.9097	10	1	0	1	0	0	1	1.8523	15	21
226	50526099	CC(=O)N1CCc2c(C1)c(Nc1cccc(c1)-c1cn[nH]c1)nn2CC1CC1	Training	4600	5.337	5.3556	0.0186	5.3558	0.0188	0.0131	0.0478	0.0484	9	1	0	1	0	0	1	1.56	18	21
227	50526105	CC(=O)N1CCc2c(C1)c(Nc1ccc(cc1)-c1cnn(C)c1)nn2C	Training	9200	5.036	5.1647	0.1287	5.1655	0.1295	0.0061	0.33	0.332	10	2	0	1	0	0	0	1.1546	15	19
228	50526107	CC(=O)N1CCc2c(C1)c(Nc1cccc(c1)-c1cc[nH]n1)nn2CC1CC1	Training	3800	5.42	5.3556	-0.0644	5.3547	-0.0653	0.0131	-0.1657	-0.1679	9	1	0	1	0	0	1	1.651	18	21
229	50526110	CCCNC(=O)c1cccc(Nc2nn(CC3CC3)c3CCN(Cc23)C(C)=O)c1	Training	5800	5.237	5.4633	0.2263	5.4662	0.2292	0.0126	0.5819	0.5894	10	1	0	1	0	0	1	2.3067	15	22
230	50526111	CCCn1nc(Nc2cccc(C)c2)c2CN(CCc12)C(C)=O	Prediction	14000	4.854	5.3651	0.5111	-	-	0.0057	1.31	1.31	11	3	0	1	0	0	0	2.4874	12	18
231	50526112	CC(=O)N1CCc2c(C1)c(Nc1cccc(C)c1)nn2Cc1ccccn1	Training	7300	5.137	5.2425	0.1055	5.2433	0.1063	0.0075	0.2706	0.2726	9	4	0	1	0	0	0	2.1876	17	21
232	50526115	CC(=O)N1CCc2c(C1)c(Nc1ccc(cc1)-c1cnn(C)c1)nn2[C@H]1CCOC1	Prediction	11000	4.959	5.057	0.098	-	-	0.0067	0.2513	0.2513	9	2	0	1	0	0	0	1.4924	19	22
233	50526116	CC(=O)N1CCc2c(C1)c(Nc1ccc(cc1)-c1cnn(C)c1)nn2CC1CC1	Training	6400	5.194	5.556	0.362	5.5602	0.3662	0.0115	0.9305	0.9413	10	2	0	1	0	0	1	1.7287	18	22
234	50526117	CC(=O)N1CCc2c(C1)c(Nc1cccc(c1)-c1cnn(C)c1)nn2CC1CC1	Training	4200	5.377	5.556	0.179	5.5581	0.1811	0.0115	0.4601	0.4655	10	2	0	1	0	0	1	1.7287	18	22
235	50526118	CC(=O)N1CCc2c(C1)c(Nc1cccc(c1)-c1cccnc1)nn2CC1CC1	Training	4000	5.398	5.4633	0.0653	5.4641	0.0661	0.0126	0.1679	0.17	10	1	0	1	0	0	1	2.6655	20	23
236	50526119	CC(=O)N1CCc2c(C1)c(Nc1cccc(c1)-c1ccccc1)nn2CC1CC1	Training	4600	5.337	5.4633	0.1263	5.4649	0.1279	0.0126	0.3248	0.3289	10	1	0	1	0	0	1	3.6664	21	24
237	50526120	CC(C)NC(=O)c1cccc(Nc2nn(CC3CC3)c3CCN(Cc23)C(C)=O)c1	Training	3700	5.432	5.4633	0.0313	5.4637	0.0317	0.0126	0.0804	0.0815	10	1	0	1	0	0	1	2.2116	15	22
238	50526122	CC(=O)N1CCc2c(C1)c(Nc1cccc(C)c1)nn2Cc1ccncc1	Training	5900	5.229	5.3352	0.1062	5.3362	0.1072	0.0093	0.2727	0.2752	9	5	0	1	0	0	0	2.1336	17	21
239	50526123	CC(=O)N1CCc2c(C1)c(Nc1cccc(C)c1)nn2Cc1cccnc1	Training	5600	5.252	5.0755	-0.1765	5.0709	-0.1811	0.0255	-0.4568	-0.4687	10	5	0	2	0	0	0	2.1336	17	21
240	50526124	CC(=O)N1CCc2c(C1)c(Nc1cccc(C)c1)nn2Cc1ccccc1	Training	4600	5.337	5.3352	-0.0018	5.3352	-0.0018	0.0093	-0.0046	-0.0047	9	5	0	1	0	0	0	3.1345	18	22
241	50526133	COc1ccc2CCCN(CCCNC(=O)c3cccc4NC(=O)[C@@H](C)Nc34)c2c1	Training	13000	4.886	5.4363	0.5503	5.4476	0.5616	0.0202	1.4207	1.45	5	4	1	1	0	0	0	1.9903	17	23
242	50526138	CC(=O)N1CCc2c(C1)c(Nc1cccc(C)c1)nn2C1CC1	Prediction	15000	4.824	5.6487	0.8247	-	-	0.0114	2.1197	2.1197	10	3	0	1	0	0	1	2.5948	15	18
243	50526139	CN(C)C(=O)c1cccc(Nc2nn(CC3CC3)c3CCN(Cc23)C(C)=O)c1	Prediction	13000	4.886	5.3556	0.4696	-	-	0.0131	1.208	1.208	9	1	0	1	0	0	1	1.7125	15	21
244	50526149	CC(=O)N1CCc2c(C1)c(Nc1cccc(c1)-c1ccnn1C)nn2CC1CC1	Prediction	3700	5.432	5.556	0.124	-	-	0.0115	0.3187	0.3187	10	2	0	1	0	0	1	1.8197	18	22
245	50526169	CC(=O)N1CCc2c(C1)c(Nc1ccc(cc1)-c1cnn(C)c1)nn2C1COC1	Training	11000	4.959	5.1647	0.2057	5.166	0.207	0.0061	0.5273	0.5306	10	2	0	1	0	0	0	1.1504	18	21
246	50526173	CC(=O)N1CCc2c(C1)c(Nc1cccc(c1)-c1cnoc1)nn2CC1CC1	Training	8600	5.066	5.3556	0.2896	5.3594	0.2934	0.0131	0.7449	0.7548	9	1	0	1	0	0	1	2.0767	18	21
247	50526201	CC(=O)N1CCc2c(C1)c(Nc1cccc(C)c1)nn2CCC1CC1	Training	9800	5.009	5.541	0.532	5.5476	0.5386	0.0122	1.368	1.3849	9	3	0	1	0	0	1	2.8055	15	20
248	50526212	CNC(=O)c1cccc(Nc2nn(CC3CC3)c3CCN(Cc23)C(C)=O)c1	Training	12000	4.921	5.4633	0.5423	5.4702	0.5492	0.0126	1.3946	1.4124	10	1	0	1	0	0	1	1.446	15	20
249	50526228	CC(=O)N1CCc2c(C1)c(Nc1cccc(c1)-c1ccccn1)nn2CC1CC1	Training	3900	5.409	5.4633	0.0543	5.464	0.055	0.0126	0.1396	0.1414	10	1	0	1	0	0	1	2.7565	20	23
250	50526235	CC(=O)N1CCc2c(C1)c(Nc1ccc(cc1F)-c1cnn(C)c1)nn2[C@@H]1CCOC1	Prediction	13000	4.886	5.1647	0.2787	-	-	0.0061	0.7145	0.7145	10	2	0	1	0	0	0	1.5932	19	22
251	50526236	CCCOc1ccc(CCc2nc3cc(ccc3n2CCN2CCOCC2)-c2c(C)noc2C)cc1	Training	2900	5.538	5.7026	0.1646	5.7035	0.1655	0.0055	0.4217	0.424	9	5	0	0	0	0	0	4.6574	20	29
252	50552358	O=c1cc(oc2c(cccc12)-c1cccc2c3ccccc3sc12)N1CCOCC1	Training	1000	6	5.8701	-0.1299	5.8689	-0.1311	0.0092	-0.3334	-0.3365	14	1	0	0	0	0	0	5.3412	25	25
253	50552428	Oc1ccc(cc1)-c1nc(c([nH]1)-c1ccncc1)-c1ccc(F)cc1	Training	2500	5.602	5.562	-0.04	5.5617	-0.0403	0.0087	-0.1026	-0.1035	12	0	0	0	0	0	0	3.7174	20	20
254	50661829	CCOC(=O)c1cc(OCC)cc(c1)-c1c(C)noc1C	Training	7700	5.114	5.5321	0.4181	5.5335	0.4195	0.0034	1.0703	1.0739	10	2	0	0	0	0	0	3.1805	9	16
255	50661832	CCOc1cc(cc(c1)-c1c(C)noc1C)C(C)O	Training	4800	5.319	5.9329	0.6139	5.9347	0.6157	0.0029	1.5712	1.5759	12	4	0	0	0	0	0	2.5506	9	15
256	50717641	CC(=O)c1cc(-c2ccccn2)c2ccccn12	Training	10000	5	5.1797	0.1797	5.181	0.181	0.0075	0.4609	0.4644	11	1	0	1	0	0	0	1.9946	13	15
257	50743208	CN(CCCNc1cc(=O)oc2ccccc12)C(=O)c1cccc(F)c1	Training	8180	5.087	4.6412	-0.4458	4.6353	-0.4517	0.0132	-1.1468	-1.1621	6	1	0	1	0	0	0	2.8244	15	20
258	50743296	CN(CCCNc1cc(=O)oc2ccccc12)C(=O)C(C)(C)C	Training	4560	5.341	4.7489	-0.5921	4.7425	-0.5985	0.0107	-1.5213	-1.5378	7	1	0	1	0	0	0	2.5183	9	18
259	50743299	Brc1ccc(cc1)C(=O)COC(=O)CN1CC(=O)Oc2ccccc12	Training	1110	5.955	5.8336	-0.1214	5.8324	-0.1226	0.0099	-0.3118	-0.3149	7	2	1	0	0	0	0	2.1232	14	18
260	50743300	Clc1ccccc1C(=O)NCCNc1ccc(nn1)-n1cccn1	Training	11180	4.952	4.9009	-0.0511	4.9001	-0.0519	0.0144	-0.1317	-0.1336	5	1	0	0	0	0	0	1.9768	13	16
261	50743301	CCCNS(=O)(=O)c1ccc2N(C)C(=O)c3cccc1c23	Training	9570	5.019	5.5321	0.5131	5.5338	0.5148	0.0034	1.3135	1.318	10	2	0	0	0	0	0	2.3188	11	15
262	50743304	c1coc(c1)-c1nnc(-c2ccc3ccccc3c2)c2nocc12	Prediction	13260	4.877	5.2389	0.3619	-	-	0.008	0.9287	0.9287	9	0	0	0	0	0	0	3.4775	19	19
263	50743306	CC(=O)CC(c1ccccc1)c1c(O)c2ncccc2oc1=O	Training	2830	5.548	5.9329	0.3849	5.9341	0.3861	0.0029	0.9852	0.9881	12	4	0	0	0	0	0	2.3337	14	18
264	50743312	CN(CCCNc1cc(=O)oc2ccccc12)C(=O)c1ccco1	Training	2050	5.688	5.3735	-0.3145	5.3689	-0.3191	0.0145	-0.8096	-0.8216	7	1	1	1	0	0	0	1.9123	13	18
265	50743320	Brc1ccc(cc1)C(=O)COC(=O)CNc1cc(=O)oc2ccccc12	Training	1040	5.983	5.6182	-0.3648	5.6126	-0.3704	0.0152	-0.9395	-0.9539	5	2	1	0	0	0	0	2.3119	15	19
266	50743325	CCN1C(=O)c2cccc3c(ccc1c23)S(=O)(=O)N1CCCC1	Training	1910	5.719	5.8552	0.1362	5.8559	0.1369	0.0051	0.3489	0.3507	13	2	0	0	0	0	0	2.6038	15	17
267	50743329	O=C(NCCNc1ccc(nn1)-n1cccn1)c1ccccc1	Training	13850	4.859	4.7932	-0.0658	4.7919	-0.0671	0.0183	-0.1698	-0.173	4	1	0	0	0	0	0	1.3708	13	16
268	50743333	Cc1[nH]n(-c2nc(O)c(Cc3ccccc3)c(=O)[nH]2)c(=O)c1CCO	Training	3090	5.51	5.3795	-0.1305	5.3778	-0.1322	0.0129	-0.3358	-0.3401	6	5	0	0	0	0	0	-0.125	13	17
269	50743710	Cc1noc(C)c1-c1ccc2n(CCN3CCOCC3)c(nc2c1)-c1cnn2CCCc12	Training	1600	5.796	5.9329	0.1369	5.9333	0.1373	0.0029	0.3504	0.3515	12	4	0	0	0	0	0	2.7483	20	24
270	50743714	Cc1noc(C)c1-c1ccc2n(CCN3CCOCC3)c(CCc3ccc4ccccc4n3)nc2c1	Prediction	4900	5.31	5.5171	0.2071	-	-	0.0036	0.5302	0.5302	9	3	0	0	0	0	0	4.2367	23	29
271	50743716	Cc1noc(C)c1-c1ccc2n(CCN3CCOCC3)c(CCc3ccncc3)nc2c1	Prediction	4100	5.387	5.8252	0.4382	-	-	0.0027	1.1214	1.1214	11	4	0	0	0	0	0	2.8658	19	25
272	50743718	Cc1noc(C)c1-c1ccc2n(CCN3CCOCC3)c(CCc3cccnc3)nc2c1	Training	5800	5.237	5.8252	0.5882	5.8268	0.5898	0.0027	1.5053	1.5093	11	4	0	0	0	0	0	2.8658	19	25
273	50743722	CC(=O)Nc1ccc(CCc2nc3cc(ccc3n2CCN2CCOCC2)-c2c(C)noc2C)cc1	Prediction	1400	5.854	5.6098	-0.2442	-	-	0.0041	-0.6253	-0.6253	9	4	0	0	0	0	0	3.5704	20	28
274	50743723	Cc1noc(C)c1-c1ccc2n(CCN3CCOCC3)c(CCc3ccc(N)cc3)nc2c1	Training	3400	5.469	5.6098	0.1408	5.6104	0.1414	0.0041	0.3606	0.3621	9	4	0	0	0	0	0	3.1894	20	26
275	50743725	Cc1noc(C)c1-c1ccc2n(CCN3CCOCC3)c(CCc3ccc(cc3)C#N)nc2c1	Training	4900	5.31	5.7175	0.4075	5.7188	0.4088	0.003	1.0431	1.0462	10	4	0	0	0	0	0	3.7023	20	27
276	50743729	Cc1noc(C)c1-c1ccc2n(CCN3CCOCC3)c(nc2c1)[C@@H]1CCO[C@H]1c1ccccc1	Prediction	490	6.31	6.1483	-0.1617	-	-	0.0054	-0.4143	-0.4143	14	4	0	0	0	0	0	3.8123	24	28
277	50743730	Cc1noc(C)c1-c1ccc2n3[C@H](CN4CCOCC4)C[C@H](Cc4ccccc4)c3nc2c1	Training	2000	5.699	5.8252	0.1262	5.8256	0.1266	0.0027	0.323	0.3239	11	4	0	0	0	0	0	4.731	23	27
278	50743741	CCc1noc(C)c1-c1ccc2n(CCN3CCOCC3)c(CCc3ccccc3)nc2c1	Training	6000	5.222	5.8252	0.6032	5.8268	0.6048	0.0027	1.5437	1.5478	11	4	0	0	0	0	0	4.2823	20	27
279	50743753	CCn1cc(ccc1=O)-c1ccc2n(CCN3CCOCC3)c(CCc3ccccc3)nc2c1	Training	3900	5.409	5.8103	0.4013	5.812	0.403	0.0043	1.0276	1.0321	10	5	0	0	0	0	0	2.8916	22	28
280	50743754	COc1cc(cccc1=O)-c1ccc2n(CCN3CCOCC3)c(CCc3ccccc3)nc2c1	Training	350	6.456	5.7175	-0.7385	5.7153	-0.7407	0.003	-1.8901	-1.8958	10	4	0	0	0	0	0	3.3845	24	29
281	50743760	CC(C)Oc1ccc(CCc2nc3cc(ccc3n2CCN2CCOCC2)-c2c(C)noc2C)cc1	Training	4500	5.347	5.7026	0.3556	5.7045	0.3575	0.0055	0.9111	0.9161	9	5	0	0	0	0	0	4.5623	20	29
282	50743762	CCOc1ccc(CCc2nc3cc(ccc3n2CCN2CCOCC2)-c2c(C)noc2C)cc1	Training	6600	5.18	5.7026	0.5226	5.7054	0.5254	0.0055	1.3391	1.3464	9	5	0	0	0	0	0	4.203	20	28
283	50744188	Cc1noc(C)c1-c1ccc2n(CCN3CCOCC3)c(CCc3ccccc3)nc2c1	Training	4100	5.387	5.8252	0.4382	5.8264	0.4394	0.0027	1.1214	1.1244	11	4	0	0	0	0	0	3.8667	20	26
284	50744206	COc1cccc(CCc2nc3cc(ccc3n2CCN2CCOCC2)-c2c(C)noc2C)c1	Training	4600	5.337	5.8103	0.4733	5.8123	0.4753	0.0043	1.212	1.2172	10	5	0	0	0	0	0	3.7967	20	27
285	50744209	CN(C)c1ccc(CCc2nc3cc(ccc3n2CCN2CCOCC2)-c2c(C)noc2C)cc1	Training	4300	5.367	5.8103	0.4433	5.8122	0.4452	0.0043	1.1352	1.1401	10	5	0	0	0	0	0	3.7631	20	28
286	50744220	Cc1noc(C)c1-c1ccc2n(CCN3CCOCC3)c(CCc3ccccn3)nc2c1	Prediction	3200	5.495	5.7325	0.2375	-	-	0.0025	0.6077	0.6077	11	3	0	0	0	0	0	2.9198	19	25
287	50744237	Cc1noc(C)c1-c1ccc2n(CCN3CCOCC3)c(CCc3c[nH]c4ccccc34)nc2c1	Prediction	10100	4.996	5.6098	0.6138	-	-	0.0041	1.5719	1.5719	9	4	0	0	0	0	0	3.9061	22	28
288	50744243	COc1ccc(OCc2nc3cc(ccc3n2CCN2CCOCC2)-c2c(C)noc2C)cc1	Training	9200	5.036	5.6098	0.5738	5.6122	0.5762	0.0041	1.4695	1.4754	9	4	0	0	0	0	0	2.9434	20	26
289	50744256	Cc1noc(C)c1-c1ccc2n(CCN3CCOCC3)c(CCc3ccc(O)cc3)nc2c1	Training	4400	5.357	5.7175	0.3605	5.7186	0.3616	0.003	0.9228	0.9256	10	4	0	0	0	0	0	3.521	20	26
290	50751196	CCn1c2NC3=C(C(c4ccc(C)cc4)c2c(=O)[nH]c1=O)C(=O)N(CCc1ccc(OC)cc1)C3	Training	480	6.319	6.4743	0.1553	6.4792	0.1602	0.0303	0.4031	0.4156	11	11	0	0	0	0	0	3.6447	21	27
291	50751207	CCn1c2NC3=C(C(c4ccc(C)cc4)c2c(=O)[nH]c1=O)C(=O)N(CCc1ccccc1)C3	Training	1000	6	6.4893	0.4893	6.5007	0.5007	0.0229	1.2649	1.2945	12	10	0	0	0	0	0	3.7147	21	26
292	50751209	CCn1c2NC3=C(C(c4ccc(C)cc4)c2c(=O)[nH]c1=O)C(=O)N(CCc1ccc(O)cc1)C3	Prediction	390	6.409	6.3816	-0.0274	-	-	0.0235	-0.0709	-0.0709	11	10	0	0	0	0	0	3.369	21	26
293	50751239	CCn1c2NC3=C(C(c4ccc(C)cc4)c2c(=O)[nH]c1=O)C(=O)N(CC=C)C3	Training	630	6.201	6.3038	0.1028	6.3051	0.1041	0.0124	0.2644	0.2678	12	8	0	0	0	0	0	2.5417	15	21
294	50751303	CCn1c2NC3=C(C(c4ccc(C)cc4)c2c(=O)[nH]c1=O)C(=O)OC3	Training	1000	6	6.4115	0.4115	6.4168	0.4168	0.0128	1.0585	1.0721	13	8	0	0	0	0	0	1.7571	15	18
295	50751305	CCn1c2NC3=C(C(c4ccc(C)cc4)c2c(=O)[nH]c1=O)C(=O)N(Cc1ccccc1)C3	Training	240	6.62	6.4893	-0.1307	6.4862	-0.1338	0.0229	-0.3379	-0.3458	12	10	0	0	0	0	0	3.2846	21	25
296	50759360	Cc1nnc2ccc(nn12)-c1cnn(C)c1Oc1ccccc1	Prediction	2000	5.699	5.3317	-0.3673	-	-	0.0056	-0.9414	-0.9414	9	1	0	0	0	0	0	0.9649	14	16
297	50780808	Cn1c2ccc(NS(=O)(=O)c3ccc(cc3)C#N)cc2ccc1=O	Training	2800	5.553	5.6398	0.0868	5.6401	0.0871	0.0033	0.2221	0.2229	11	2	0	0	0	0	0	1.4401	15	17
298	50780811	Cn1c2ccc(NS(=O)(=O)c3ccccc3)cc2ccc1=O	Training	1700	5.77	5.5321	-0.2379	5.5313	-0.2387	0.0034	-0.6091	-0.6112	10	2	0	0	0	0	0	1.6045	15	16
299	50780819	COc1ccccc1S(=O)(=O)Nc1ccc2n(C)c(=O)c(C)cc2c1	Prediction	600	6.222	5.6098	-0.6122	-	-	0.0041	-1.5676	-1.5676	9	4	0	0	0	0	0	1.9747	15	18
300	50780823	COc1cc2n(C)c(=O)c(C)cc2cc1NS(=O)(=O)c1ccc(cc1OC)C#N	Training	1700	5.77	5.918	0.148	5.9185	0.1485	0.0038	0.3788	0.3803	11	5	0	0	0	0	0	1.7403	15	20
301	50780963	Cc1cc2cc(NS(=O)(=O)c3ccc(cc3)C#N)ccc2n(C)c1=O	Prediction	4500	5.347	5.5171	0.1701	-	-	0.0036	0.4355	0.4355	9	3	0	0	0	0	0	1.8803	15	18
302	50785866	CN1C(=O)CCc2cc(NS(=O)(=O)c3ccc(C)s3)ccc12	Prediction	5200	5.284	5.4094	0.1254	-	-	0.0052	0.3213	0.3213	8	3	0	0	0	0	0	2.1835	13	15
303	50785879	COc1cccc2CCCN(CCCNC(=O)c3cccc4NC(=O)[C@@H](C)Nc34)c12	Training	13000	4.886	5.4363	0.5503	5.4476	0.5616	0.0202	1.4207	1.45	5	4	1	1	0	0	0	1.9903	17	23
304	50786013	CNC(=O)c1c[nH]c2cnc(cc12)N1CCCc2cc(-c3cnn(C)c3)c(cc12)C(F)F	Training	3900	5.409	5.8587	0.4497	5.8637	0.4547	0.011	1.1557	1.1686	13	6	0	1	0	0	0	3.0998	19	23
305	50786582	Nc1nc(N)c(cc1-c1ccc(O)cc1)-c1ccc(O)cc1	Training	8500	5.071	5.4543	0.3833	5.4573	0.3863	0.0078	0.9835	0.9912	11	0	0	0	0	0	0	2.6339	17	17
306	50786586	Oc1ccc(cc1)-c1nc2sc3CN(Cc4ccccc4)CCc3c2c(=O)[nH]1	Training	6370	5.196	5.5171	0.3211	5.5183	0.3223	0.0036	0.8221	0.8251	9	3	0	0	0	0	0	3.0548	21	22
307	50786589	FC(F)(F)c1ccc(cc1)-c1nc2sc3CCCc3c2c(=O)[nH]1	Training	1530	5.815	5.5171	-0.2979	5.516	-0.299	0.0036	-0.7627	-0.7655	9	3	0	0	0	0	0	3.9268	15	16
308	50786593	Cc1cc(cc(C)c1O)-c1nc2sc3CCCc3c2c(=O)[nH]1	Training	6380	5.195	5.5021	0.3071	5.5039	0.3089	0.0057	0.7872	0.7917	8	4	0	0	0	0	0	3.4206	15	17
309	50786597	Oc1ccc(cc1)-c1nc2sc3CCCCc3c2c(=O)[nH]1	Training	7320	5.135	5.3317	0.1967	5.3328	0.1978	0.0056	0.504	0.5068	9	1	0	0	0	0	0	3.0748	16	16
310	50786602	Brc1cccc(c1)-c1nc2sc3CCCCCc3c2c(=O)[nH]1	Prediction	5730	5.242	5.3317	0.0897	-	-	0.0056	0.2298	0.2298	9	1	0	0	0	0	0	4.4877	17	17
311	50786604	Oc1cccc(c1)-c1nc2sc3CCCCCc3c2c(=O)[nH]1	Training	3980	5.4	5.3317	-0.0683	5.3313	-0.0687	0.0056	-0.1752	-0.1761	9	1	0	0	0	0	0	3.4168	17	17
312	50786610	Cc1cc(cc(C)c1O)-c1nc2sc3CCCCCc3c2c(=O)[nH]1	Prediction	490	6.31	5.6098	-0.7002	-	-	0.0041	-1.793	-1.793	9	4	0	0	0	0	0	4.1046	17	19
313	50786613	CCCc1cc2c(nc([nH]c2=O)-c2ccc(O)cc2)s1	Prediction	8590	5.066	5.3317	0.2657	-	-	0.0056	0.6808	0.6808	9	1	0	0	0	0	0	3.1319	12	15
314	50786618	O=c1[nH]c(Cc2ccccc2)nc2sc3CCCCCc3c12	Training	820	6.086	5.4094	-0.6766	5.4059	-0.6801	0.0052	-1.7336	-1.7425	8	3	0	0	0	0	0	3.7859	17	18
315	50786628	CC1CCc2c(C1)sc1nc([nH]c(=O)c21)-c1cccc(Br)c1	Training	1020	5.991	5.3317	-0.6593	5.3279	-0.6631	0.0056	-1.6898	-1.6993	9	1	0	0	0	0	0	4.415	16	17
316	50786639	CC1CCc2c(C1)sc1nc([nH]c(=O)c21)-c1ccc(O)cc1	Prediction	4310	5.366	5.3317	-0.0343	-	-	0.0056	-0.088	-0.088	9	1	0	0	0	0	0	3.3441	16	17
317	50786685	COc1cccc(c1)-c1nc2sc3CN(C)CCc3c2c(=O)[nH]1	Training	2470	5.607	5.4244	-0.1826	5.4236	-0.1834	0.0041	-0.4677	-0.4696	9	2	0	0	0	0	0	1.9124	15	17
318	50786688	CN1CCc2c(C1)sc1nc([nH]c(=O)c21)-c1cccc(Br)c1	Training	1040	5.983	5.3317	-0.6513	5.328	-0.655	0.0056	-1.6693	-1.6787	9	1	0	0	0	0	0	2.7076	15	16
319	50786845	CN1CCc2c(C1)sc1nc([nH]c(=O)c21)-c1cc(C)c(O)c(C)c1	Training	930	6.032	5.6098	-0.4222	5.6081	-0.4239	0.0041	-1.0811	-1.0855	9	4	0	0	0	0	0	2.3245	15	18
320	50786852	COc1cccc(c1)-c1nc2sc3CCCc3c2c(=O)[nH]1	Training	780	6.108	5.4244	-0.6836	5.4215	-0.6865	0.0041	-1.7507	-1.758	9	2	0	0	0	0	0	3.0085	15	16
321	50786863	CC1CCc2c(C1)sc1nc([nH]c(=O)c21)-c1cc(C)c(O)c(C)c1	Prediction	3240	5.489	5.6098	0.1208	-	-	0.0041	0.3094	0.3094	9	4	0	0	0	0	0	4.0319	16	19
322	50786882	Brc1ccc(cc1)-c1nc2sc3CCCc3c2c(=O)[nH]1	Prediction	8940	5.049	5.4394	0.3904	-	-	0.005	1.0001	1.0001	10	1	0	0	0	0	0	3.8037	15	15
323	50786887	Cc1cc(cc(C)c1O)-c1nc2sc3CCCCc3c2c(=O)[nH]1	Training	6930	5.159	5.6098	0.4508	5.6117	0.4527	0.0041	1.1545	1.1592	9	4	0	0	0	0	0	3.7626	16	18
324	50797011	COc1ccc(\C=C2/Oc3cc(OCC(O)=O)ccc3C2=O)c(OC)c1	Training	1270	5.896	5.6248	-0.2712	5.6241	-0.2719	0.0028	-0.694	-0.6959	10	3	0	0	0	0	0	2.2386	14	19
325	50797095	ONC(=O)CCCCCCOc1ccccc1C(=O)Nc1ncnc2[nH]cnc12	Prediction	7400	5.131	5.302	0.171	-	-	0.0273	0.4432	0.4432	7	1	0	2	1	0	0	2.2954	11	19
326	50797108	ONC(=O)CCCCOc1ccccc1C(=O)Nc1ncnc2[nH]cnc12	Training	7400	5.131	5.4097	0.2787	5.417	0.286	0.0253	0.7215	0.7402	8	1	0	2	1	0	0	1.3866	11	17
327	50797114	ONC(=O)CCCCCOc1ccccc1C(=O)Nc1ncnc2[nH]cnc12	Training	3800	5.42	5.302	-0.118	5.2987	-0.1213	0.0273	-0.3057	-0.3143	7	1	0	2	1	0	0	1.841	11	18
328	50797115	CCCCCOc1ccccc1C(=O)Nc1ncnc2[nH]cnc12	Training	2200	5.658	5.302	-0.356	5.292	-0.366	0.0273	-0.9224	-0.9483	7	1	0	2	1	0	0	3.1773	11	17
329	50830741	CCn1nc(C)c2C(N(C(=O)c12)c1cc(C)c(=O)n(C)c1)c1ccc(Cl)cc1F	Prediction	15	7.824	7.1438	-0.6802	-	-	0.0172	-1.7534	-1.7534	14	8	1	0	0	0	0	2.6129	16	21
330	50830830	CC(C)Nc1nc(cn2c(C)nnc12)-c1nc2cnc(cc2n1C(C)CC1CC1)N1CCOC[C@H]1C	Training	9	8.046	8.198	0.152	8.2051	0.1591	0.0442	0.3974	0.4158	12	4	3	0	0	0	1	2.5348	18	26
331	50830922	Cc1nnc2C(NC(=O)OCc3ccccc3)N=C(c3ccccc3)c3ccccc3-n12	Training	501	6.3	6.034	-0.266	6.032	-0.268	0.0076	-0.6823	-0.6876	8	3	1	0	0	0	0	3.4198	22	25
332	50830928	CN1CCC(CN2C(c3ccccc3)c3cc(ccc3NC2=O)-c2c(C)noc2C)CC1	Prediction	31	7.509	6.4415	-1.0675	-	-	0.0096	-2.7413	-2.7413	15	6	0	0	0	0	0	4.2838	22	26
333	50830933	Cc1noc(C)c1-c1ccc2NC(=O)C(O)(c2c1)c1ccccc1	Prediction	35	7.456	6.8657	-0.5903	-	-	0.0102	-1.5164	-1.5164	14	5	1	0	0	0	0	2.1782	17	19
334	50834323	[O-][N+](=O)c1cc(Cl)c(Nc2ccc3NC(=O)CCc3c2)cc1OC1CCOCC1	Training	100	7	7.0894	0.0894	7.0915	0.0915	0.0226	0.2311	0.2365	12	3	2	0	0	0	0	2.6474	20	20
335	50834324	[O-][N+](=O)c1cc(Cl)c(Nc2ccc3NC(=O)Cc3c2)cc1OC1CCOCC1	Training	130	6.886	7.0894	0.2034	7.0941	0.2081	0.0226	0.5258	0.538	12	3	2	0	0	0	0	2.3054	19	19
336	50834325	[O-][N+](=O)c1cc(Cl)c(Nc2ccc3[nH]c(=O)[nH]c3c2)cc1OC1CCOCC1	Prediction	220	6.658	6.904	0.246	-	-	0.0263	0.637	0.637	12	1	2	0	0	0	0	2.0878	18	18
337	50834326	[O-][N+](=O)c1cc(Cl)c(Nc2ccc3[nH]c(=O)[nH]c3c2)cc1NCc1cccnc1	Training	150	6.824	6.399	-0.425	6.3873	-0.4367	0.0268	-1.1011	-1.1314	9	3	2	1	0	0	0	1.8303	18	19
338	50834327	OC(=O)CCNc1cc(Nc2ccc3[nH]c(=O)[nH]c3c2)c(Cl)cc1[N+]([O-])=O	Training	130	6.886	6.7963	-0.0897	6.794	-0.092	0.0249	-0.2322	-0.2382	11	1	2	0	0	0	0	0.9975	13	16
339	50848667	Cc1ccc(cc1)[C@@H]1CN(C[C@H]1c1ccc(cc1)C#N)C(=O)CC1CCNCC1	Training	950	6.022	6.1184	0.0964	6.1189	0.0969	0.0058	0.247	0.2485	12	6	0	0	0	0	0	4.8714	21	25
340	50849482	Cc1nnc2c(Nc3ccc(CNC(=O)OC(C)(C)C)cc3)nc3ccccc3n12	Training	2700	5.569	5.8336	0.2646	5.8362	0.2672	0.0099	0.6795	0.6863	7	2	1	0	0	0	0	3.528	15	22
341	50849489	CC(=O)NCc1cccc(Nc2nc3ccccc3n3c(C)nnc23)c1	Training	530	6.276	6.049	-0.227	6.0473	-0.2287	0.0072	-0.5822	-0.5864	9	2	1	0	0	0	0	2.1786	15	19
342	50849490	CCC(=O)NCc1cccc(Nc2nc3ccccc3n3c(C)nnc23)c1	Training	200	6.699	6.049	-0.65	6.0443	-0.6547	0.0072	-1.6671	-1.6792	9	2	1	0	0	0	0	2.633	15	20
343	50849492	Cc1nnc2c(Nc3cccc(CNC(=O)c4ccccc4)c3)nc3ccccc3n12	Prediction	640	6.194	5.9413	-0.2527	-	-	0.0082	-0.6485	-0.6485	8	2	1	0	0	0	0	3.6224	21	24
344	50849493	Cc1nnc2c(Nc3cccc(CNC(=O)OC(C)(C)C)c3)nccn12	Prediction	1500	5.824	5.9413	0.1173	-	-	0.0082	0.301	0.301	8	2	1	0	0	0	0	2.0886	11	18
345	50849495	Cc1nnc2c(Nc3cccc(CN)c3)nc3ccccc3n12	Prediction	350	6.456	6.049	-0.407	-	-	0.0072	-1.0439	-1.0439	9	2	1	0	0	0	0	1.7704	15	17
346	50849780	Cc1nnc2c(Nc3ccc(NC(=O)OC(C)(C)C)cc3)nc3ccccc3n12	Training	6400	5.194	5.7558	0.5618	5.7628	0.5688	0.0122	1.4447	1.4625	8	0	1	0	0	0	0	3.8186	15	21
347	50887615	Cn1c2ccc(NS(=O)(=O)c3ccc(C#N)c(Cl)c3)cc2ccc1=O	Training	7200	5.143	5.7475	0.6045	5.7499	0.6069	0.0039	1.5478	1.5539	12	2	0	0	0	0	0	2.0461	15	17
348	50894759	CC(N1CCC(CC1)N(C)C(=O)c1cn(C)c(=O)c2[nH]ccc12)c1ccccc1	Training	6100	5.215	5.2425	0.0275	5.2427	0.0277	0.0075	0.0705	0.071	9	4	0	1	0	0	0	1.3973	18	23
349	50896552	CC(=O)N1CCc2c(C1)c(nn2[C@H]1CCOC1)N1CCCc2cc(-c3cnn(C)c3)c(Cl)cc12	Training	4800	5.319	5.6733	0.3543	5.676	0.357	0.0077	0.9089	0.9159	13	4	0	1	0	0	0	2.7603	22	25
350	50896599	CC(=O)N1CCc2c(C1)c(nn2[C@H]1CCOC1)N1CCc2cc(ccc12)-c1cnn(C)c1	Training	12000	4.921	5.4579	0.5369	5.4613	0.5403	0.0063	1.3763	1.385	11	4	0	1	0	0	0	1.8123	21	24
351	50896600	CC(=O)N1CCc2c(C1)c(Nc1ccc(cc1F)-c1cnn(C)c1)nn2[C@H]1CCOC1	Training	13000	4.886	5.1647	0.2787	5.1664	0.2804	0.0061	0.7145	0.7189	10	2	0	1	0	0	0	1.5932	19	22
352	50896628	COc1cc2N(CCCc2cc1-c1cnn(C)c1)c1nn([C@H]2CCOC2)c2CCN(Cc12)C(C)=O	Training	2200	5.658	5.8737	0.2157	5.876	0.218	0.0104	0.5541	0.5599	14	5	0	1	0	0	0	2.0843	22	26
353	50942665	Cc1nc(cs1)-c1cccc(NC(=O)c2ccc3[nH]c(C)c(C)c3c2)c1	Training	7400	5.131	5.3317	0.2007	5.3328	0.2018	0.0056	0.5142	0.5171	9	1	0	0	0	0	0	4.5125	17	21
354	50942669	Cn1c2ccc(NC(=O)c3cc4CCCc4s3)cc2n(C)c1=O	Training	1900	5.721	5.1348	-0.5862	5.1294	-0.5916	0.0091	-1.505	-1.5187	8	4	0	1	0	0	0	3.179	14	17
355	50943822	Cc1noc(C)c1-c1cc(O)cc(c1)C(O)c1ccc(Cl)cc1	Training	631	6.2	6.2411	0.0411	6.2413	0.0413	0.0061	0.1052	0.1059	14	5	0	0	0	0	0	3.9037	15	18
356	50943823	CN1CCN(Cc2cc(O)cc(c2)-c2c(C)noc2C)CC1	Prediction	1230	5.91	5.7325	-0.1775	-	-	0.0025	-0.4542	-0.4542	11	3	0	0	0	0	0	1.8805	13	17
357	50943824	Cc1noc(C)c1-c1cc(O)cc(Cc2ccccc2)c1	Training	1096	5.96	5.918	-0.042	5.9178	-0.0422	0.0038	-0.1076	-0.1081	11	5	0	0	0	0	0	3.9951	15	18
358	50943825	Cc1noc(C)c1-c1cc(O)cc(c1)C(O)c1ccc(C)cc1	Prediction	296	6.529	6.3188	-0.2102	-	-	0.0091	-0.5396	-0.5396	13	7	0	0	0	0	0	3.6416	15	19
359	50943826	Cc1noc(C)c1-c1cc(O)cc(c1)C(O)C1CC1	Training	377	6.424	6.2315	-0.1925	6.23	-0.194	0.0076	-0.4939	-0.4977	12	3	0	0	0	0	1	2.1867	12	15
360	50943827	Cc1noc(C)c1-c1cc(O)cc(c1)C(O)c1cccc(F)c1	Training	793	6.101	6.1334	0.0324	6.1335	0.0325	0.0047	0.0829	0.0833	13	5	0	0	0	0	0	3.3985	15	18
361	50943829	Cc1noc(C)c1-c1cc(O)cc(CN2CCC(F)(F)CC2)c1	Training	235	6.629	5.9479	-0.6811	5.9451	-0.6839	0.004	-1.7441	-1.7512	13	3	0	0	0	0	0	3.0743	14	17
362	50943831	COc1cccc(c1)C(O)c1cc(O)cc(c1)-c1c(C)noc1C	Prediction	479	6.32	6.3338	0.0138	-	-	0.0077	0.0354	0.0354	14	6	0	0	0	0	0	3.2277	15	19
363	50943832	Cc1noc(C)c1-c1cc(O)cc(c1)C(O)c1ccc(F)cc1	Training	851	6.07	6.1334	0.0634	6.1337	0.0637	0.0047	0.1623	0.163	13	5	0	0	0	0	0	3.3985	15	18
364	50943833	Cc1noc(C)c1-c1cc(O)cc(c1)C(O)c1cccnc1	Training	166	6.78	6.2411	-0.5389	6.2377	-0.5423	0.0061	-1.3815	-1.39	14	5	0	0	0	0	0	2.2968	14	17
365	50943834	Cc1noc(C)c1-c1cc(O)cc(c1)C(O)c1ccc(Cl)cn1	Training	490	6.31	6.0406	-0.2694	6.0396	-0.2704	0.0039	-0.6897	-0.6924	13	4	0	0	0	0	0	2.9568	14	17
366	50943835	Cc1noc(C)c1-c1cc(O)cc(CN2CCOCC2)c1	Prediction	955	6.02	5.7325	-0.2875	-	-	0.0025	-0.7356	-0.7356	11	3	0	0	0	0	0	1.7711	13	16
367	50943836	Cc1noc(C)c1-c1cc(O)cc(CN2CCCC2)c1	Training	3236	5.49	5.8402	0.3502	5.8412	0.3512	0.003	0.8963	0.8989	12	3	0	0	0	0	0	2.5931	13	16
368	50943837	Cc1noc(C)c1-c1cc(O)cc(c1)C(O)c1ccccc1	Training	380	6.42	6.1334	-0.2866	6.132	-0.288	0.0047	-0.7343	-0.7377	13	5	0	0	0	0	0	3.2977	15	18
369	50943839	Cc1noc(C)c1-c1cc(O)cc(c1)C(O)c1ccncc1	Training	302	6.52	6.2411	-0.2789	6.2393	-0.2807	0.0061	-0.715	-0.7194	14	5	0	0	0	0	0	2.2968	14	17
370	50943841	Cc1noc(C)c1-c1cc(O)cc(c1)C(=O)N1CCNCC1	Training	724	6.14	5.7624	-0.3776	5.7597	-0.3803	0.0072	-0.9683	-0.9754	13	1	0	0	0	0	0	1.71	13	16
371	50943842	COc1ccccc1C(O)c1cc(O)cc(c1)-c1c(C)noc1C	Training	269	6.57	6.0257	-0.5443	6.0235	-0.5465	0.0039	-1.3938	-1.3993	12	5	0	0	0	0	0	3.2277	15	19
372	50943843	Cc1noc(C)c1-c1cc(O)cc(c1)C(O)c1ccc(Cl)c(Cl)c1	Prediction	955	6.02	6.2411	0.2211	-	-	0.0061	0.5666	0.5666	14	5	0	0	0	0	0	4.5097	15	18
373	50943874	Cc1noc(C)c1-c1cc(O)cc(c1)C(O)C1CCCCC1	Training	166	6.78	6.3392	-0.4408	6.3353	-0.4447	0.0086	-1.1314	-1.1413	13	3	0	0	0	0	1	3.2127	15	18
374	50943877	Cc1noc(C)c1-c1cc(O)cc(c1)C(O)c1ccc(cc1)C#N	Prediction	603	6.22	6.2411	0.0211	-	-	0.0061	0.054	0.054	14	5	0	0	0	0	0	3.1333	15	19
375	50943878	Cc1noc(C)c1-c1cc(O)cc(c1)C(O)c1ccccc1F	Training	1413	5.85	6.1334	0.2834	6.1347	0.2847	0.0047	0.7258	0.7292	13	5	0	0	0	0	0	3.3985	15	18
376	50943879	Cc1noc(C)c1-c1cc(O)cc(CNCc2ccccc2)c1	Training	2239	5.65	5.918	0.268	5.919	0.269	0.0038	0.6861	0.6887	11	5	0	0	0	0	0	2.9537	15	19
377	50943881	Cc1noc(C)c1-c1cc(O)cc(CN2CCCCC2)c1	Training	4266	5.37	5.7325	0.3625	5.7334	0.3634	0.0025	0.9276	0.9299	11	3	0	0	0	0	0	2.9351	14	17
378	50943882	Cc1noc(C)c1-c1cc(O)cc(c1)C(=O)N1CCOCC1	Prediction	3802	5.42	5.7624	0.3424	-	-	0.0072	0.8783	0.8783	13	1	0	0	0	0	0	1.8535	13	16
379	50944511	COc1ccc(cc1)C(O)c1cc(O)cc(c1)-c1c(C)noc1C	Prediction	585	6.233	6.2261	-0.0069	-	-	0.0064	-0.0177	-0.0177	13	6	0	0	0	0	0	3.2277	15	19
380	50969411	Cc1noc(C)c1-c1ccc(OCCCN2CCOCC2)c(c1)S(=O)(=O)NC1CCCC1	Prediction	2600	5.585	5.9234	0.3384	-	-	0.008	0.8682	0.8682	10	2	0	0	0	0	1	2.9172	18	23
381	50969412	Cc1noc(C)c1-c1ccc(OCCN2CCNCC2)c(c1)S(=O)(=O)NC1CCCC1	Training	5200	5.284	5.9234	0.6394	5.9285	0.6445	0.008	1.6405	1.6538	10	2	0	0	0	0	1	2.3193	18	22
382	50969413	Cc1noc(C)c1-c1ccc(O)c(c1)S(=O)(=O)NC1CCCC1	Training	2500	5.602	5.5075	-0.0945	5.5063	-0.0957	0.0134	-0.243	-0.2463	7	1	0	0	0	0	1	2.5183	14	16
383	50969414	Cc1noc(C)c1-c1cccc(c1)S(=O)(=O)NC1CC1	Prediction	3200	5.495	6.046	0.551	-	-	0.0102	1.4155	1.4155	12	1	0	0	0	0	1	2.18	12	14
384	50969416	Cc1noc(C)c1-c1ccc(C)c(c1)S(=O)(=O)NC1CCCNC1	Training	10000	5	5.5171	0.5171	5.519	0.519	0.0036	1.3239	1.3287	9	3	0	0	0	0	0	2.2424	14	17
385	50969418	Cc1noc(C)c1-c1ccc(C)c(c1)S(=O)(=O)NC1CCNCC1	Training	15000	4.824	5.1497	0.3257	5.1519	0.3279	0.0066	0.8352	0.8408	9	3	0	1	0	0	0	2.2424	14	17
386	50969420	Cc1noc(C)c1-c1ccc(C)c(c1)S(=O)(=O)N1CCOCC1	Training	4200	5.377	5.8402	0.4632	5.8416	0.4646	0.003	1.1855	1.189	12	3	0	0	0	0	0	1.9116	13	16
387	50969422	Cc1noc(C)c1-c1ccc(C)c(c1)S(=O)(=O)N1CCNCC1	Training	12000	4.921	5.7325	0.8115	5.7346	0.8136	0.0025	2.0765	2.0817	11	3	0	0	0	0	0	1.7681	13	16
388	50969423	Cc1noc(C)c1-c1ccc(C)c(c1)S(=O)(=O)N1CCCCC1	Training	1200	5.921	5.8402	-0.0808	5.84	-0.081	0.003	-0.2068	-0.2074	12	3	0	0	0	0	0	3.0756	14	17
389	50969424	Cc1noc(C)c1-c1ccc(C)c(c1)S(=O)(=O)N1CCCC1	Training	1800	5.745	5.7325	-0.0125	5.7325	-0.0125	0.0025	-0.032	-0.0321	11	3	0	0	0	0	0	2.7336	13	16
390	50969425	CCN(C1CCCC1)S(=O)(=O)c1cc(ccc1OC)-c1c(C)noc1C	Training	1300	5.886	6.2465	0.3605	6.25	0.364	0.0096	0.9256	0.9346	13	2	0	0	0	0	1	3.2935	14	19
391	50969426	COc1ccc(cc1S(=O)(=O)N(C)C1CCCC1)-c1c(C)noc1C	Training	1000	6	6.1388	0.1388	6.1399	0.1399	0.0084	0.3561	0.3591	12	2	0	0	0	0	1	2.8872	14	18
392	50969427	CCNS(=O)(=O)c1cc(ccc1C)-c1c(C)noc1C	Training	2400	5.62	5.8402	0.2202	5.8409	0.2209	0.003	0.5636	0.5652	12	3	0	0	0	0	0	2.4005	9	14
393	50969428	Cc1noc(C)c1-c1ccc(C)c(c1)S(N)(=O)=O	Training	7400	5.131	5.7325	0.6015	5.734	0.603	0.0025	1.5391	1.543	11	3	0	0	0	0	0	1.6328	9	12
394	50969429	Cc1noc(C)c1-c1ccc(C)c(c1)S(=O)(=O)NC(C)(C)C	Training	2000	5.699	5.6248	-0.0742	5.6246	-0.0744	0.0028	-0.1899	-0.1904	10	3	0	0	0	0	0	3.1404	9	16
395	50969430	Cc1noc(C)c1-c1ccc(C)c(c1)S(=O)(=O)NCCCO	Training	6500	5.187	5.5171	0.3301	5.5183	0.3313	0.0036	0.8451	0.8482	9	3	0	0	0	0	0	1.9282	9	15
396	50969431	COCCNS(=O)(=O)c1cc(ccc1C)-c1c(C)noc1C	Training	13000	4.886	5.5171	0.6311	5.5194	0.6334	0.0036	1.6158	1.6217	9	3	0	0	0	0	0	1.9017	9	15
397	50969432	Cc1noc(C)c1-c1ccc(C)c(c1)S(=O)(=O)NCCCc1ccccc1	Training	3300	5.481	5.9147	0.4337	5.9199	0.4389	0.0118	1.1151	1.1284	7	5	0	0	0	1	0	4.2968	15	21
398	50969433	Cc1noc(C)c1-c1ccc(C)c(c1)S(=O)(=O)NCCc1ccccc1	Training	4400	5.357	5.7026	0.3456	5.7045	0.3475	0.0055	0.8855	0.8904	9	5	0	0	0	0	0	3.8424	15	20
399	50969435	Cc1noc(C)c1-c1ccc(C)c(c1)S(=O)(=O)NCc1ccccc1	Training	6600	5.18	5.7026	0.5226	5.7054	0.5254	0.0055	1.3391	1.3464	9	5	0	0	0	0	0	3.4123	15	19
400	50969437	COc1ccc(NS(=O)(=O)c2cc(ccc2C)-c2c(C)noc2C)cc1	Training	5600	5.252	5.6098	0.3578	5.6113	0.3593	0.0041	0.9163	0.9201	9	4	0	0	0	0	0	3.0979	15	19
401	50969438	COc1cccc(NS(=O)(=O)c2cc(ccc2OC)-c2c(C)noc2C)c1	Prediction	6000	5.222	5.4094	0.1874	-	-	0.0052	0.4802	0.4802	8	3	0	0	0	0	0	2.684	15	19
402	50969439	COc1cccc(NS(=O)(=O)c2cc(ccc2C)-c2c(C)noc2C)c1	Prediction	2600	5.585	5.6098	0.0248	-	-	0.0041	0.0636	0.0636	9	4	0	0	0	0	0	3.0979	15	19
403	50969440	COc1ccccc1NS(=O)(=O)c1cc(ccc1OC)-c1c(C)noc1C	Training	8200	5.086	5.4094	0.3234	5.4111	0.3251	0.0052	0.8286	0.8329	8	3	0	0	0	0	0	2.684	15	19
404	50969441	COc1ccccc1NS(=O)(=O)c1cc(ccc1C)-c1c(C)noc1C	Prediction	2800	5.553	5.7175	0.1645	-	-	0.003	0.4211	0.4211	10	4	0	0	0	0	0	3.0979	15	19
405	50969442	Cc1noc(C)c1-c1ccc(C)c(c1)S(=O)(=O)Nc1ccc(Cl)cc1	Prediction	4500	5.347	5.5171	0.1701	-	-	0.0036	0.4355	0.4355	9	3	0	0	0	0	0	3.7739	15	18
406	50969443	Cc1noc(C)c1-c1ccc(C)c(c1)S(=O)(=O)Nc1cccc(Cl)c1	Training	3300	5.481	5.5171	0.0361	5.5172	0.0362	0.0036	0.0924	0.0928	9	3	0	0	0	0	0	3.7739	15	18
407	50969444	COc1ccc(cc1S(=O)(=O)Nc1ccccc1Cl)-c1c(C)noc1C	Training	7600	5.119	5.3167	0.1977	5.3178	0.1988	0.0055	0.5066	0.5094	8	2	0	0	0	0	0	3.36	15	18
408	50969445	Cc1noc(C)c1-c1ccc(C)c(c1)S(=O)(=O)Nc1ccccc1Cl	Prediction	3000	5.523	5.7325	0.2095	-	-	0.0025	0.5361	0.5361	11	3	0	0	0	0	0	3.7739	15	18
409	50969446	COc1ccc(cc1S(=O)(=O)Nc1ccccc1)-c1c(C)noc1C	Training	5600	5.252	5.3167	0.0647	5.317	0.065	0.0055	0.1658	0.1667	8	2	0	0	0	0	0	2.754	15	18
410	50969447	Cc1noc(C)c1-c1ccc(C)c(c1)S(=O)(=O)Nc1ccccc1	Training	1800	5.745	5.5171	-0.2279	5.5163	-0.2287	0.0036	-0.5835	-0.5856	9	3	0	0	0	0	0	3.1679	15	18
411	50969448	Cc1noc(C)c1-c1ccc(C)c(c1)S(=O)(=O)NC1CCCCC1	Training	1100	5.959	5.9084	-0.0506	5.908	-0.051	0.0084	-0.1299	-0.131	9	3	0	0	0	0	1	3.5499	15	18
412	50969449	COc1ccc(cc1S(=O)(=O)NC1CCCC1)-c1c(C)noc1C	Training	2200	5.658	5.6003	-0.0577	5.5995	-0.0585	0.0123	-0.1485	-0.1503	7	2	0	0	0	0	1	2.794	14	17
413	50969450	Cc1noc(C)c1-c1ccc(C)c(c1)S(=O)(=O)NC1CCCC1	Training	500	6.301	5.9084	-0.3926	5.9051	-0.3959	0.0084	-1.0076	-1.0161	9	3	0	0	0	0	1	3.2079	14	17
414	50969451	COc1ccc(cc1S(=O)(=O)NC1CC1)-c1c(C)noc1C	Prediction	3000	5.523	5.9234	0.4004	-	-	0.008	1.0273	1.0273	10	2	0	0	0	0	1	2.11	12	15
415	50969548	Cc1noc(C)c1-c1ccc(C)c(c1)S(=O)(=O)NC1CC1	Training	1000	6	6.2315	0.2315	6.2333	0.2333	0.0076	0.5938	0.5984	12	3	0	0	0	0	1	2.5239	12	15
416	50969648	COc1cc2c3n(Cc4ccccn4)c(=O)[nH]c3cnc2cc1-c1c(C)noc1C	Training	1000	6	5.918	-0.082	5.9176	-0.0824	0.0038	-0.2101	-0.2109	11	5	0	0	0	0	0	2.4921	18	22
417	50969649	COc1cc2c3n(Cc4ccccc4)c(=O)[nH]c3cnc2cc1-c1c(C)noc1C	Training	398.11	6.4	6.0107	-0.3893	6.0084	-0.3916	0.0058	-0.9978	-1.0036	11	6	0	0	0	0	0	3.439	19	23
418	50969650	COc1cc2c3n(-c4ccccc4F)c(=O)[nH]c3cnc2cc1-c1c(C)noc1C	Training	1258.93	5.9	5.8552	-0.0448	5.8549	-0.0451	0.0051	-0.1148	-0.1154	13	2	0	0	0	0	0	3.9382	19	22
419	50969651	COc1cc2c3n(-c4ccccc4C(C)(C)C)c(=O)[nH]c3cnc2cc1-c1c(C)noc1C	Training	501.19	6.3	6.1483	-0.1517	6.1475	-0.1525	0.0054	-0.3887	-0.3908	14	4	0	0	0	0	0	5.4193	19	26
420	50969652	COc1cc2c(NC3CCCCC3)c(cnc2cc1-c1c(C)noc1C)C(N)=O	Prediction	1258.93	5.9	5.6045	-0.2955	-	-	0.0303	-0.767	-0.767	13	3	0	2	0	0	1	3.0609	18	22
421	50969654	COc1cc2c(Nc3ccccc3F)ccnc2cc1-c1c(C)noc1C	Training	6309.57	5.2	5.2724	0.0724	5.2729	0.0729	0.0061	0.1856	0.1868	11	2	0	1	0	0	0	4.4021	18	21
422	50969656	Cc1noc(C)c1-c1ccc2c(Nc3ccccc3F)c(cnc2c1)C(N)=O	Training	7943.28	5.1	5.7328	0.6328	5.7477	0.6477	0.023	1.6361	1.6746	11	1	0	2	1	0	0	3.5594	18	21
423	50969657	Cc1noc(C)c1-c1ccc2c(Nc3ccccc3F)c(cnc2c1)C(O)=O	Prediction	1258.93	5.9	5.1797	-0.7203	-	-	0.0075	-1.8477	-1.8477	11	1	0	1	0	0	0	3.9572	18	21
424	50969658	Cc1noc(C)c1-c1ccc2c(Nc3ccccc3C(C)(C)C)c(cnc2c1)C(O)=O	Prediction	1258.93	5.9	5.4728	-0.4272	-	-	0.0062	-1.095	-1.095	12	3	0	1	0	0	0	5.4383	18	25
425	50969710	COc1cc2c3n([C@@H](C)c4ccccc4)c(=O)[nH]c3cnc2cc1-c1c(C)noc1C	Training	1258.93	5.9	6.2261	0.3261	6.2282	0.3282	0.0064	0.836	0.8414	13	6	0	0	0	0	0	3.7257	19	24
426	50969711	COc1cc2c3n([C@H](C)c4ccccc4)c(=O)[nH]c3cnc2cc1-c1c(C)noc1C	Training	251.19	6.6	6.2261	-0.3739	6.2237	-0.3763	0.0064	-0.9586	-0.9648	13	6	0	0	0	0	0	3.7257	19	24
427	50971147	C[C@@H]1N(C)c2cc(NS(=O)(=O)c3ccc(C)cc3)ccc2N(C)C1=O	Prediction	770	6.114	6.1267	0.0127	-	-	0.008	0.0327	0.0327	8	4	1	0	0	0	0	1.6559	14	18
428	50971148	CC(Nc1ccc2N(C)C(=O)C(C)N(C3CC3)c2c1)c1ccc(Cl)cc1	Training	210	6.678	7.0415	0.3635	7.0448	0.3668	0.0088	0.9332	0.9414	12	5	1	0	0	0	1	3.5004	17	21
429	50971149	CC1N(C2CC2)c2cc(NCc3ccccc3)ccc2N(C)C1=O	Training	460	6.337	6.8261	0.4891	6.8304	0.4934	0.0085	1.2554	1.2662	10	5	1	0	0	0	1	2.6077	17	20
430	50971150	CC1N(CCN2CCOCC2)c2cc(NS(=O)(=O)c3ccc(C)cc3)ccc2N(C)C1=O	Training	1030	5.987	6.1267	0.1397	6.1279	0.1409	0.008	0.3585	0.3614	8	4	1	0	0	0	0	1.3247	18	23
431	50971151	COc1ccc(cc1)[C@H](C)Nc1ccc2N(C)C(=O)C(C)N(C3CC3)c2c1	Training	230	6.638	6.9189	0.2809	6.9219	0.2839	0.0106	0.7216	0.7294	10	6	1	0	0	0	1	2.8244	17	22
432	50971152	COc1ccc(cc1)C(C)Nc1ccc2N(C)C(=O)C(C)N(C3CC3)c2c1	Training	280	6.553	7.0266	0.4736	7.0315	0.4785	0.0103	1.2165	1.2291	11	6	1	0	0	0	1	2.8244	17	22
433	50971153	CCC(Nc1ccc2N(C)C(=O)C(C)N(C3CC3)c2c1)c1ccccc1	Training	410	6.387	6.7184	0.3314	6.7216	0.3346	0.0094	0.851	0.8591	9	5	1	0	0	0	1	3.3488	17	22
434	50971154	CCN(Cc1ccccc1)c1ccc2N(C)C(=O)C(C)N(C3CC3)c2c1	Training	790	6.102	6.7184	0.6164	6.7243	0.6223	0.0094	1.5828	1.5979	9	5	1	0	0	0	1	3.2634	17	22
435	50971156	COCCN1C(C)C(=O)N(C)c2ccc(NS(=O)(=O)c3ccc(C)cc3)cc12	Training	770	6.114	6.2344	0.1204	6.2352	0.1212	0.0067	0.3088	0.3109	9	4	1	0	0	0	0	1.5634	14	20
436	50971158	CC[C@@H]1N(C)c2cc(NS(=O)(=O)c3ccc(C)cc3)ccc2N(C)C1=O	Training	1350	5.87	6.1267	0.2567	6.1288	0.2588	0.008	0.6587	0.664	8	4	1	0	0	0	0	2.1103	14	19
437	50971172	CCCC(Nc1ccc2N(C)C(=O)C(C)N(C3CC3)c2c1)c1ccccc1	Training	610	6.215	6.8261	0.6111	6.8314	0.6164	0.0085	1.5685	1.5821	10	5	1	0	0	0	1	3.8032	17	23
438	50971175	C[C@H](Nc1ccc2N(C)C(=O)[C@@H](C)N(C3CC3)c2c1)c1ccc(C)cc1	Training	52	7.284	6.9039	-0.3801	6.8982	-0.3858	0.0149	-0.9787	-0.9934	9	7	1	0	0	0	1	3.2383	17	22
439	50971176	C[C@H](Nc1ccc2N(C)C(=O)C(C)N(C3CC3)c2c1)c1ccc(C)cc1C	Training	100	7	7.1343	0.1343	7.1357	0.1357	0.0106	0.345	0.3486	12	6	1	0	0	0	1	3.5822	17	23
440	50971177	C[C@H](Nc1ccc2N(C)C(=O)C(C)N(C3CC3)c2c1)c1ccc(F)cc1	Training	110	6.959	6.8261	-0.1329	6.825	-0.134	0.0085	-0.341	-0.3439	10	5	1	0	0	0	1	2.9952	17	21
441	50971178	C[C@H](Nc1ccc2N(C)C(=O)C(C)N(C3CC3)c2c1)c1ccc(C)cc1	Training	87	7.06	7.0116	-0.0484	7.0109	-0.0491	0.0137	-0.1245	-0.1263	10	7	1	0	0	0	1	3.2383	17	22
442	50971179	CC(Nc1ccc2N(C)C(=O)C(C)N(C3CC3)c2c1)c1ccc(C)cc1C	Training	120	6.921	7.0266	0.1056	7.0277	0.1067	0.0103	0.2712	0.274	11	6	1	0	0	0	1	3.5822	17	23
443	50971180	CC(Nc1ccc2N(C)C(=O)C(C)N(C3CC3)c2c1)c1ccc(F)cc1	Training	270	6.569	6.9338	0.3648	6.9369	0.3679	0.0083	0.9363	0.9442	11	5	1	0	0	0	1	2.9952	17	21
444	50971181	CC(Nc1ccc2N(C)C(=O)C(C)N(C3CC3)c2c1)c1ccc(C)cc1	Training	170	6.77	7.0116	0.2416	7.015	0.245	0.0137	0.6217	0.6303	10	7	1	0	0	0	1	3.2383	17	22
445	50971182	CC(Nc1ccc2N(C)C(=O)C(C)N(C3CC3)c2c1)c1ccccc1C	Training	270	6.569	6.7184	0.1494	6.7199	0.1509	0.0094	0.3837	0.3874	9	5	1	0	0	0	1	3.2383	17	22
446	50971183	C[C@H](Nc1ccc2N(C)C(=O)C(C)N(C3CC3)c2c1)c1ccccc1	Training	180	6.745	6.7184	-0.0266	6.7182	-0.0268	0.0094	-0.0682	-0.0688	9	5	1	0	0	0	1	2.8944	17	21
447	50971184	CC(Nc1ccc2N(C)C(=O)C(C)N(C3CC3)c2c1)c1ccccc1	Training	340	6.469	6.9338	0.4648	6.9377	0.4687	0.0083	1.1929	1.2029	11	5	1	0	0	0	1	2.8944	17	21
448	50971185	CC1N(C2CC2)c2cc(NC(=O)c3ccc(C)cc3)ccc2N(C)C1=O	Training	240	6.62	6.2584	-0.3616	6.2534	-0.3666	0.0136	-0.9305	-0.9434	9	4	1	1	0	0	1	3.034	17	21
449	50971186	CCN(C(=O)Oc1ccc(F)cc1)c1ccc2N(C)C(=O)C(C)N(C3CC3)c2c1	Training	810	6.092	6.1656	0.0736	6.1666	0.0746	0.0129	0.1894	0.1919	9	3	1	1	0	0	1	3.7235	17	22
450	50971187	CC1N(C2CC2)c2cc(NC(=O)Oc3ccc(C)cc3)ccc2N(C)C1=O	Training	830	6.081	6.043	-0.038	6.0423	-0.0387	0.0168	-0.098	-0.0997	7	4	1	1	0	0	1	3.3109	17	21
451	50971189	CC1N(C2CC2)c2nc(NS(=O)(=O)c3ccc(C)cc3)ccc2N(C)C1=O	Training	270	6.569	6.3026	-0.2664	6.2988	-0.2702	0.0142	-0.6856	-0.6955	6	4	1	0	0	0	1	1.8875	16	19
452	50971190	CC1N(CC2CCCO2)c2cc(NS(=O)(=O)c3ccc(C)cc3)ccc2N(C)C1=O	Prediction	1040	5.983	6.1267	0.1437	-	-	0.008	0.3688	0.3688	8	4	1	0	0	0	0	1.9557	18	22
453	50971191	CC1N(C2CC2)c2cc(NS(=O)(=O)c3ccc(C)cc3)ccc2N(C)C1=O	Training	250	6.602	6.4103	-0.1917	6.4081	-0.1939	0.0115	-0.4927	-0.4984	7	4	1	0	0	0	1	2.1856	17	20
454	50971192	CC(C)N1C(C)C(=O)N(C)c2ccc(NS(=O)(=O)c3ccc(C)cc3)cc12	Training	350	6.456	6.3421	-0.1139	6.3415	-0.1145	0.006	-0.2919	-0.2936	10	4	1	0	0	0	0	2.4215	14	20
455	50971193	CC1N(C2CCCC2)c2cc(NS(=O)(=O)c3ccc(C)cc3)ccc2N(C)C1=O	Training	380	6.42	6.518	0.098	6.519	0.099	0.0095	0.2517	0.2541	8	4	1	0	0	0	1	2.8696	19	22
456	50971195	CC[C@H]1N(C)c2cc(NS(=O)(=O)c3ccc(C)cc3)ccc2N(C)C1=O	Training	1470	5.833	6.1267	0.2937	6.1291	0.2961	0.008	0.7537	0.7597	8	4	1	0	0	0	0	2.1103	14	19
457	50971196	C[C@@H]1N(C)c2cc(NS(=O)(=O)c3ccccc3Cl)ccc2N(C)C1=O	Training	1530	5.815	5.8336	0.0186	5.8338	0.0188	0.0099	0.0477	0.0482	7	2	1	0	0	0	0	1.918	14	17
458	50971200	CC(C)CN1C(C)C(=O)N(C)c2ccc(NS(=O)(=O)c3ccc(C)cc3)cc12	Training	730	6.137	6.1267	-0.0103	6.1267	-0.0103	0.008	-0.0263	-0.0265	8	4	1	0	0	0	0	2.7349	14	21
459	50971201	C[C@H](Nc1ccc2N(C)C(=O)[C@@H](C)N(C3CC3)c2c1)c1ccc(C)cc1C	Training	45	7.347	7.1343	-0.2127	7.132	-0.215	0.0106	-0.5465	-0.5524	12	6	1	0	0	0	1	3.5822	17	23
460	50973919	CN1Cc2cc(NS(=O)(=O)c3ccc(cc3)C#N)ccc2NC1=O	Training	2300	5.638	5.5171	-0.1209	5.5167	-0.1213	0.0036	-0.3095	-0.3106	9	3	0	0	0	0	0	0.7292	14	16
461	50973920	CN1Cc2cc(NS(=O)(=O)c3ccccc3)ccc2NC1=O	Training	880	6.056	5.5171	-0.5389	5.5151	-0.5409	0.0036	-1.3797	-1.3847	9	3	0	0	0	0	0	0.8936	14	15
462	50973921	COc1ccc(cc1)S(=O)(=O)Nc1ccc2NC(=O)N(C)Cc2c1	Training	880	6.056	5.6098	-0.4462	5.608	-0.448	0.0041	-1.1425	-1.1472	9	4	0	0	0	0	0	0.8236	14	16
463	50973922	COc1cccc(c1)S(=O)(=O)Nc1ccc2NC(=O)N(C)Cc2c1	Prediction	730	6.137	5.6098	-0.5272	-	-	0.0041	-1.35	-1.35	9	4	0	0	0	0	0	0.8236	14	16
464	50973923	CN1Cc2cc(NS(=O)(=O)c3ccccc3C(F)(F)F)ccc2NC1=O	Training	470	6.328	5.7026	-0.6254	5.6991	-0.6289	0.0055	-1.6027	-1.6115	9	5	0	0	0	0	0	1.7419	14	16
465	50973929	CN1Cc2cc(ccc2NC1=O)S(=O)(=O)Nc1ccccc1	Training	4400	5.357	5.4094	0.0524	5.4097	0.0527	0.0052	0.1343	0.135	8	3	0	0	0	0	0	0.8936	14	15
466	50973930	CCNS(=O)(=O)c1ccc2NC(=O)N(C)Cc2c1	Training	1900	5.721	5.5171	-0.2039	5.5164	-0.2046	0.0036	-0.522	-0.5239	9	3	0	0	0	0	0	0.1262	8	11
467	50973931	CN1Cc2cc(ccc2NC1=O)S(=O)(=O)N1CCCC1	Training	4800	5.319	5.4094	0.0904	5.4099	0.0909	0.0052	0.2316	0.2328	8	3	0	0	0	0	0	0.4593	12	13
468	51004133	Cc1nnn2CCN(c3ccc(Cl)cc3)c3cc(ccc3-c12)C(=O)NS(C)(=O)=O	Training	13	7.886	7.8553	-0.0307	7.8545	-0.0315	0.0233	-0.0795	-0.0814	13	3	1	0	0	3	0	3.7458	16	19
469	51005879	Cc1nnn2CCN(c3ccc(Cl)cc3)c3cc(ccc3-c12)C(O)C(F)(F)F	Training	43	7.367	6.8657	-0.5013	6.8605	-0.5065	0.0102	-1.2878	-1.3011	14	5	1	0	0	0	0	4.544	16	19
470	51006080	Cc1nnn2CCN(c3ccc(Cl)cc3)c3cc(ccc3-c12)C(=O)NS(=O)(=O)c1ccccc1	Prediction	21	7.678	7.4245	-0.2535	-	-	0.0257	-0.6564	-0.6564	9	3	1	0	0	3	0	4.9962	22	24
471	51006263	Cc1nnn2C(CCO)CN(c3ccc(Cl)cc3)c3ccccc3-c12	Training	52	7.284	6.5725	-0.7115	6.5666	-0.7174	0.0082	-1.8258	-1.8409	13	3	1	0	0	0	0	3.8856	16	19
472	51006270	Cc1nnn2CCN(c3ccc(Cl)cc3)c3cc(Cn4cccn4)ccc3-c12	Training	38	7.42	6.9584	-0.4616	6.953	-0.467	0.0116	-1.1866	-1.2005	14	6	1	0	0	0	0	3.7901	19	21
473	51032324	CC(=O)n1cc(C(=O)Nc2cc(cc(c2)-c2ccco2)C(O)=O)c2ccccc12	Training	2190	5.66	4.9793	-0.6807	4.9728	-0.6872	0.0095	-1.7479	-1.7646	10	0	0	1	0	0	0	3.3785	18	22
474	51055849	CC1N(C2CC2)c2cc(ccc2N(C)C1=O)C(=O)NC1CCCC1	Training	357	6.447	6.9392	0.4922	6.9512	0.5042	0.0237	1.2731	1.3041	10	2	1	0	0	0	2	2.1951	16	19
475	51056259	CC1N(C2CC2)c2cc(ccc2N(C)C1=O)C(=O)Nc1c(C)nn(C)c1C	Training	320	6.495	6.4253	-0.0697	6.4247	-0.0703	0.009	-0.1789	-0.1806	8	3	1	0	0	0	1	1.5482	14	20
476	51056262	CC1Cc2ccccc2N1C(=O)c1ccc2N(C)C(=O)C(C)N(C3CC3)c2c1	Training	36	7.444	6.8411	-0.6029	6.8367	-0.6073	0.0073	-1.5464	-1.5578	11	4	1	0	0	0	1	3.4016	19	23
477	51056264	CC1N(C2CC2)c2cc(ccc2N(C)C1=O)C(=O)NS(=O)(=O)c1ccccc1	Training	1109	5.955	6.2249	0.2699	6.2279	0.2729	0.0112	0.6936	0.7014	7	2	1	0	0	0	1	2.1685	17	20
478	51056265	CC1N(C2CC2)c2cc(ccc2N(C)C1=O)C(=O)Nc1ccccc1C	Training	168	6.775	6.6257	-0.1493	6.6245	-0.1505	0.0081	-0.3831	-0.3862	9	4	1	0	0	0	1	3.034	17	21
479	51056266	CCC1N(C2CCCC2)c2cc(ccc2N(C)C1=O)C(=O)Nc1ccc(C)cc1C	Training	74	7.131	6.7184	-0.4126	6.7145	-0.4165	0.0094	-1.0593	-1.0694	9	5	1	0	0	0	1	4.5163	19	25
480	51056268	CC1Cc2cc(C)ccc2N1C(=O)c1ccc2N(C)C(=O)C(C)N(C3CC3)c2c1	Training	22	7.658	7.1492	-0.5088	7.1442	-0.5138	0.0098	-1.3066	-1.3196	13	5	1	0	0	0	1	3.7455	19	24
481	51056269	CC1N(C2CC2)c2cc(ccc2N(C)C1=O)C(=O)N(C)C1CCCC1	Prediction	126	6.9	6.9392	0.0392	-	-	0.0237	0.1015	0.1015	10	2	1	0	0	0	2	2.4616	16	20
482	51056298	CC1N(C2CC2)c2cc(ccc2N(C)C1=O)C(=O)NC1CCCCC1	Training	286	6.544	6.8315	0.2875	6.8387	0.2947	0.0242	0.7439	0.7623	9	2	1	0	0	0	2	2.5371	17	20
483	51056300	CC1N(C2CC2)c2cc(ccc2N(C)C1=O)C(=O)Nc1ccccc1	Training	153	6.815	6.4403	-0.3747	6.4371	-0.3779	0.0084	-0.9617	-0.9698	9	2	1	0	0	0	1	2.6901	17	20
484	51056305	CC1N(C2CC2)c2cc(ccc2N(C)C1=O)C(=O)Nc1ccc(C)c(F)c1	Training	62	7.208	6.518	-0.69	6.5114	-0.6966	0.0095	-1.7717	-1.7887	8	4	1	0	0	0	1	3.1348	17	21
485	51056306	CC1Cc2cc(C)ccc2N1C(=O)c1ccc2N(C)C(=O)C(C)N(C3CC3)c2n1	Prediction	61	7.215	7.6662	0.4512	-	-	0.0207	1.1651	1.1651	12	5	2	0	0	0	1	3.15	18	23
486	51056307	CC1N(C2CC2)c2nc(ccc2N(C)C1=O)C(=O)N1CCc2cc(C)ccc12	Training	55	7.26	7.5585	0.2985	7.5645	0.3045	0.0199	0.7704	0.7861	11	5	2	0	0	0	1	2.8253	18	22
487	51056309	CC1N(C2CC2)c2cc(ccc2N(C)C1=O)C(=O)NC1CCc2ccccc12	Training	168	6.775	6.6257	-0.1493	6.6245	-0.1505	0.0081	-0.3831	-0.3862	9	4	1	0	0	0	1	3.0856	20	23
488	51056310	CC1N(C2CC2)c2cc(ccc2N(C)C1=O)C(=O)N1CCc2cc(F)ccc12	Training	82	7.086	6.9488	-0.1372	6.9477	-0.1383	0.0079	-0.352	-0.3548	12	4	1	0	0	0	1	3.1777	19	22
489	51056315	CC1N(C2CC2)c2cc(ccc2N(C)C1=O)C(=O)N(C)C1CCCCC1	Training	27	7.569	6.9392	-0.6298	6.924	-0.645	0.0237	-1.6288	-1.6683	10	2	1	0	0	0	2	2.8036	17	21
490	51056347	Cc1noc(C)c1-c1ccc2ncn(Cc3ccc(cc3)C#N)c2c1	Training	180	6.745	6.0257	-0.7193	6.0229	-0.7221	0.0039	-1.8419	-1.8491	12	5	0	0	0	0	0	3.4504	16	20
491	51056362	COCCOc1cc(cc(c1)-c1c(C)noc1C)C(O)c1ccccc1	Training	1380	5.86	6.0107	0.1507	6.0116	0.1516	0.0058	0.3862	0.3885	11	6	0	0	0	0	0	3.4809	15	21
492	51056363	COc1cc(cc(c1)-c1c(C)noc1C)C(O)c1ccccc1	Prediction	1360	5.866	6.2261	0.3601	-	-	0.0064	0.9232	0.9232	13	6	0	0	0	0	0	3.5734	15	19
493	51056364	Cc1noc(C)c1-c1cc(OCCO)cc(c1)C(O)c1ccccc1	Training	1170	5.932	6.1184	0.1864	6.1195	0.1875	0.0058	0.4777	0.4805	12	6	0	0	0	0	0	3.053	15	20
494	51056365	Cc1noc(C)c1-c1cc(O)cc(c1)C(=O)c1ccccc1	Training	544	6.264	5.5471	-0.7169	5.5434	-0.7206	0.0051	-1.8369	-1.8463	11	1	0	0	0	0	0	3.3092	15	18
495	51056366	Cc1noc(C)c1-c1cc(O)cc(c1)[C@H](O)c1ccccc1	Prediction	386	6.413	6.0257	-0.3873	-	-	0.0039	-0.9918	-0.9918	12	5	0	0	0	0	0	3.2977	15	18
496	51056368	CCOc1cc(cc(c1)-c1c(C)noc1C)C(O)c1ccc(Cl)cc1	Training	2600	5.585	6.1184	0.5334	6.1215	0.5365	0.0058	1.367	1.375	12	6	0	0	0	0	0	4.5857	15	20
497	51056369	CCOc1cc(cc(c1)-c1c(C)noc1C)C(O)c1cccc(F)c1	Training	1700	5.77	6.1184	0.3484	6.1204	0.3504	0.0058	0.8929	0.8981	12	6	0	0	0	0	0	4.0805	15	20
498	51056370	CCOc1cc(cc(c1)-c1c(C)noc1C)C(O)c1ccc(F)cc1	Prediction	1500	5.824	6.1184	0.2944	-	-	0.0058	0.7545	0.7545	12	6	0	0	0	0	0	4.0805	15	20
499	51056371	CCOc1cc(cc(c1)-c1c(C)noc1C)C(O)c1ccccc1	Prediction	640	6.194	6.1184	-0.0756	-	-	0.0058	-0.1938	-0.1938	12	6	0	0	0	0	0	3.9797	15	20
500	51056372	CC(=O)Oc1cc(cc(c1)-c1c(C)noc1C)C(O)c1ccccc1	Training	371	6.431	6.2411	-0.1899	6.2399	-0.1911	0.0061	-0.4869	-0.4899	14	5	0	0	0	0	0	3.6301	15	20
501	51056373	Cc1noc(C)c1-c1cc(O)cc(c1)[C@@H](O)c1ccccc1	Prediction	382	6.418	6.0257	-0.3923	-	-	0.0039	-1.0046	-1.0046	12	5	0	0	0	0	0	3.2977	15	18
502	51056507	CC1N(C2CC2)c2cc(ccc2N(C)C1=O)C(=O)NNc1ccccc1	Training	370	6.432	6.3326	-0.0994	6.3316	-0.1004	0.0095	-0.2553	-0.2578	8	2	1	0	0	0	1	3.1399	17	20
503	51056508	CC1N(C2CC2)c2cc(ccc2N(C)C1=O)C(=O)NCc1ccc(C)cc1	Training	190	6.721	6.7035	-0.0175	6.7032	-0.0178	0.0133	-0.0451	-0.0457	8	6	1	0	0	0	1	2.7434	17	22
504	51056509	CC1CCC(CC1)NC(=O)c1ccc2N(C)C(=O)C(C)N(C3CC3)c2c1	Training	389	6.41	6.8315	0.4215	6.842	0.432	0.0242	1.0906	1.1176	9	2	1	0	0	0	2	2.8064	17	21
505	51056510	COc1ccccc1NC(=O)c1ccc2N(C)C(=O)C(C)N(C3CC3)c2c1	Training	176	6.754	6.3176	-0.4364	6.3128	-0.4412	0.0109	-1.1214	-1.1337	7	3	1	0	0	0	1	2.6201	17	21
506	51056550	COc1ccc(NC(=O)c2ccc3N(C)C(=O)C(C)N(C4CC4)c3c2)cc1	Training	125	6.903	6.4253	-0.4777	6.421	-0.482	0.009	-1.2263	-1.2375	8	3	1	0	0	0	1	2.6201	17	21
507	51056551	CC1N(C2CC2)c2cc(ccc2N(C)C1=O)C(=O)Nc1ccc(Cl)cc1	Training	108	6.967	6.3326	-0.6344	6.3265	-0.6405	0.0095	-1.629	-1.6446	8	2	1	0	0	0	1	3.2961	17	20
508	51056554	CC1N(C2CC2)c2cc(ccc2N(C)C1=O)C(=O)Nc1ccc(F)cc1	Prediction	185	6.733	6.3326	-0.4004	-	-	0.0095	-1.0282	-1.0282	8	2	1	0	0	0	1	2.7909	17	20
509	51056565	CC1N(C2CC2)c2cc(ccc2N(C)C1=O)C(=O)Nc1ccccc1F	Prediction	178	6.75	6.4403	-0.3097	-	-	0.0084	-0.7949	-0.7949	9	2	1	0	0	0	1	2.7909	17	20
510	51056566	CCN(C1CCCCC1)C(=O)c1ccc2N(C)C(=O)C(C)N(C3CC3)c2c1	Training	38	7.42	7.2623	-0.1577	7.2581	-0.1619	0.0262	-0.4083	-0.4193	13	2	1	0	0	0	2	3.2099	17	22
511	51059917	O=c1[nH]c(cs1)-c1cccc(NS(=O)(=O)c2cccnc2)c1	Training	10000	5	4.8716	-0.1284	4.8703	-0.1297	0.0098	-0.3298	-0.3331	9	0	0	1	0	0	0	1.3108	14	14
512	51059918	Fc1ccc(cc1)S(=O)(=O)Nc1cccc(c1)-c1csc(=O)[nH]1	Training	3700	5.432	5.1312	-0.3008	5.1285	-0.3035	0.0091	-0.7722	-0.7793	8	0	0	0	0	0	0	2.4125	15	15
513	51059920	O=c1[nH]c(cs1)-c1cccc(NS(=O)(=O)Cc2ccccc2)c1	Training	4100	5.387	5.4244	0.0374	5.4245	0.0375	0.0041	0.0957	0.0961	9	2	0	0	0	0	0	2.5455	15	16
514	51059921	COc1ccc(cc1)S(=O)(=O)Nc1cccc(c1)-c1csc(=O)[nH]1	Training	4400	5.357	5.3317	-0.0253	5.3315	-0.0255	0.0056	-0.065	-0.0653	9	1	0	0	0	0	0	2.2417	15	16
515	51078114	Cc1noc2[C@H](CC(N)=O)N=C(c3c(C)c(C)sc3-c12)c1ccc(Cl)cn1	Training	240	6.62	6.9761	0.3561	6.98	0.36	0.0108	0.915	0.925	14	3	0	0	1	0	0	3.2469	14	19
516	51078115	Cc1noc2[C@H](CC(N)=O)N=C(c3c(C)c(C)sc3-c12)c1ccc(Cl)cc1C	Prediction	160	6.796	6.3488	-0.4472	-	-	0.0082	-1.1477	-1.1477	15	5	0	0	0	0	0	4.5377	15	21
517	51078117	Cc1noc2[C@H](CC(N)=O)N=C(c3c(C)c(C)sc3-c12)c1ccccc1	Training	180	6.745	6.0556	-0.6894	6.0516	-0.6934	0.0058	-1.7669	-1.7771	14	3	0	0	0	0	0	3.5878	15	20
518	51078118	Cc1noc2[C@H](CC(N)=O)N=C(c3c(C)c(C)sc3-c12)c1ccccc1Cl	Prediction	1900	5.721	6.0556	0.3346	-	-	0.0058	0.8576	0.8576	14	3	0	0	0	0	0	4.1938	15	20
519	51078119	Cc1noc2[C@H](CC(N)=O)N=C(c3c(C)c(C)sc3-c12)c1cccc(Cl)c1	Training	470	6.328	6.0556	-0.2724	6.054	-0.274	0.0058	-0.6981	-0.7022	14	3	0	0	0	0	0	4.1938	15	20
520	51078123	C[C@H]([C@@H]1N=C(c2c(C)c(C)sc2-c2c(C)noc12)c1ccc(cc1)C#N)C(N)=O	Training	710	6.149	6.0556	-0.0934	6.0551	-0.0939	0.0058	-0.2394	-0.2408	14	3	0	0	0	0	0	3.6417	15	22
521	51078124	Cc1noc2[C@H](Cc3nccs3)N=C(c3c(C)c(C)sc3-c12)c1ccc(Cl)cc1	Training	2100	5.678	6.0556	0.3776	6.0578	0.3798	0.0058	0.9678	0.9734	14	3	0	0	0	0	0	5.6855	18	22
522	51078125	Cc1noc2[C@H](Cc3ncc[nH]3)N=C(c3c(C)c(C)sc3-c12)c1ccc(Cl)cc1	Training	3600	5.444	5.5805	0.1365	5.5816	0.1376	0.0074	0.3502	0.3529	13	3	0	1	0	0	0	4.9051	18	22
523	51078126	CC(=O)NC[C@@H]1N=C(c2c(C)c(C)sc2-c2c(C)noc12)c1ccc(Cl)cc1	Training	2200	5.658	6.0556	0.3976	6.0579	0.3999	0.0058	1.019	1.0249	14	3	0	0	0	0	0	4.4972	15	21
524	51078127	COC(=O)NC[C@@H]1N=C(c2c(C)c(C)sc2-c2c(C)noc12)c1ccc(Cl)cc1	Training	1900	5.721	6.0556	0.3346	6.0575	0.3365	0.0058	0.8576	0.8625	14	3	0	0	0	0	0	4.7004	15	21
525	51078128	CCNC(=O)C[C@@H]1N=C(c2c(C)c(C)sc2-c2c(C)noc12)c1ccc(Cl)cc1	Training	320	6.495	5.9479	-0.5471	5.9457	-0.5493	0.004	-1.401	-1.4066	13	3	0	0	0	0	0	4.9516	15	22
526	51078129	Cc1noc2[C@H](CC(N)=O)N=C(c3c(C)c(C)sc3-c12)c1ccc(Cl)cc1	Prediction	140	6.854	6.1633	-0.6907	-	-	0.0081	-1.7723	-1.7723	15	3	0	0	0	0	0	4.1938	15	20
527	51078130	Cc1noc2[C@H](CC(=O)OC(C)(C)C)N=C(c3c(C)c(C)sc3-c12)c1ccc(Cl)cc1	Prediction	2100	5.678	6.0556	0.3776	-	-	0.0058	0.9678	0.9678	14	3	0	0	0	0	0	6.1657	15	24
528	51078132	Cc1noc2[C@H](CC(N)=O)N=C(N3CCOCC3)c3c(C)c(C)sc3-c12	Training	1100	5.959	5.9479	-0.0111	5.9479	-0.0111	0.004	-0.0284	-0.0285	13	3	0	0	0	0	0	1.5954	13	18
529	51078133	CCCC1=N[C@@H](CC(N)=O)c2onc(C)c2-c2sc(C)c(C)c12	Training	300	6.523	5.9629	-0.5601	5.9589	-0.5641	0.007	-1.4365	-1.4466	14	2	0	0	0	0	0	3.1541	9	17
530	51078135	Cc1noc2[C@H](CC(N)=O)N=C(c3c(C)c(C)sc3-c12)c1cncnc1	Training	2500	5.602	6.0556	0.4536	6.0582	0.4562	0.0058	1.1626	1.1693	14	3	0	0	0	0	0	2.0246	13	18
531	51078151	CCNC(=O)C[C@H]1N=C(c2c(C)c(C)sc2-c2c(C)noc12)c1ccc(Cl)cc1	Training	2100	5.678	5.9479	0.2699	5.949	0.271	0.004	0.6911	0.6939	13	3	0	0	0	0	0	4.9516	15	22
532	51078936	CCCCOC(=O)C[C@@H]1N=C(c2ccc(Cl)cc2)c2cc(OC)ccc2-n2c(C)nnc12	Training	398	6.4	6.3721	-0.0279	6.3719	-0.0281	0.008	-0.0716	-0.0722	12	2	1	0	0	0	0	4.3049	16	24
533	51078937	COC(=O)C[C@@H]1N=C(c2ccc(Cl)cc2)c2cc(OC)ccc2-n2c(C)nnc12	Training	251	6.6	6.4798	-0.1202	6.4786	-0.1214	0.0095	-0.3087	-0.3117	13	2	1	0	0	0	0	2.9898	16	21
534	51078942	COc1ccc-2c(c1)C(=N[C@@H](CC(=O)NCC1CC1)c1nnc(C)n-21)c1ccc(Cl)cc1	Training	501	6.3	6.6557	0.3557	6.6586	0.3586	0.0082	0.9127	0.9202	11	2	1	0	0	0	1	3.24	19	24
535	51078943	COc1ccc-2c(c1)C(=N[C@@H](CC(=O)Nc1cccnc1)c1nnc(C)n-21)c1ccc(Cl)cc1	Training	501	6.3	6.2644	-0.0356	6.2641	-0.0359	0.0071	-0.0913	-0.092	11	2	1	0	0	0	0	3.2234	21	25
536	51078944	COc1ccc-2c(c1)C(=N[C@@H](CC(=O)Nc1ccccn1)c1nnc(C)n-21)c1ccc(Cl)cc1	Training	398	6.4	6.2644	-0.1356	6.2634	-0.1366	0.0071	-0.3478	-0.3503	11	2	1	0	0	0	0	3.5748	21	25
537	51078945	COc1ccc-2c(c1)C(=N[C@@H](CC(=O)Nc1cccs1)c1nnc(C)n-21)c1ccc(Cl)cc1	Prediction	398	6.4	6.2644	-0.1356	-	-	0.0071	-0.3478	-0.3478	11	2	1	0	0	0	0	4.1983	20	24
538	51078946	COc1ccc-2c(c1)C(=N[C@@H](CC(=O)Nc1ccc(F)cc1)c1nnc(C)n-21)c1ccc(Cl)cc1	Training	501	6.3	6.2644	-0.0356	6.2641	-0.0359	0.0071	-0.0913	-0.092	11	2	1	0	0	0	0	4.3251	22	26
539	51078947	CCOC(=O)NC1N=C(c2ccc(Cl)cc2)c2ccccc2-n2c(C)nnc12	Training	794	6.1	6.2794	0.1794	6.2812	0.1812	0.0101	0.4607	0.4654	12	1	1	0	0	0	0	3.014	16	20
540	51078948	CCOC(=O)N[C@@H]1N=C(c2ccccc2)c2ccccc2-n2c(C)nnc12	Training	398	6.4	6.2794	-0.1206	6.2781	-0.1219	0.0101	-0.3099	-0.313	12	1	1	0	0	0	0	2.408	16	20
541	51078951	Cc1nnc2C(NC(=O)Oc3cccc(F)c3)N=C(c3ccccc3)c3ccccc3-n12	Training	1585	5.8	5.8486	0.0486	5.849	0.049	0.0097	0.1247	0.1259	8	1	1	0	0	0	0	3.62	22	24
542	51078952	Cc1nnc2C(NC(=O)OCc3ccc(F)cc3)N=C(c3ccccc3)c3ccccc3-n12	Training	501	6.3	5.9263	-0.3737	5.9228	-0.3772	0.0094	-0.9595	-0.9687	7	3	1	0	0	0	0	3.5206	22	25
543	51078953	Cc1nnc2C(NC(=O)OCc3ccccc3)N=C(c3ccc(C)cc3)c3ccccc3-n12	Training	1259	5.9	6.3272	0.4272	6.3305	0.4305	0.0078	1.0959	1.1046	9	5	1	0	0	0	0	3.7637	22	26
544	51078954	COc1ccc(cc1)C1=NC(NC(=O)OCc2ccccc2)c2nnc(C)n2-c2ccccc12	Training	1259	5.9	6.2344	0.3344	6.2367	0.3367	0.0067	0.8575	0.8633	9	4	1	0	0	0	0	3.3498	22	26
545	51078955	COc1cccc(c1)C1=NC(NC(=O)OCc2ccccc2)c2nnc(C)n2-c2ccccc12	Training	1000	6	6.2344	0.2344	6.236	0.236	0.0067	0.6011	0.6052	9	4	1	0	0	0	0	3.3498	22	26
546	51078957	COc1ccc-2c(c1)C(=NC(NC(=O)OCc1ccccc1)c1nnc(C)n-21)c1ccccc1	Prediction	501	6.3	6.2344	-0.0656	-	-	0.0067	-0.1681	-0.1681	9	4	1	0	0	0	0	3.3498	22	26
547	51078958	Cc1nnc2C(NC(=O)OCc3ccccc3)N=C(c3ccccc3)c3ccc(C)cc3-n12	Training	1585	5.8	6.2195	0.4195	6.2234	0.4234	0.0093	1.077	1.0871	8	5	1	0	0	0	0	3.7637	22	26
548	51078959	Cc1nnc2C(NC(=O)OCc3ccccc3)N=C(c3ccccc3)c3cc(Cl)ccc3-n12	Training	1259	5.9	6.1417	0.2417	6.1433	0.2433	0.0064	0.6197	0.6237	9	3	1	0	0	0	0	4.0258	22	25
549	51078963	Cc1nnc2C(NC(=O)NCc3ccccc3)N=C(c3ccccc3)c3ccccc3-n12	Training	1259	5.9	6.034	0.134	6.035	0.135	0.0076	0.3438	0.3464	8	3	1	0	0	0	0	2.9456	22	25
550	51096532	COc1cc(ccc1Nc1ncc2N(C)C(=O)[C@@H](C)N(C3CCCC3)c2n1)C(=O)N1CCCCC1	Training	94	7.027	6.7484	-0.2786	6.7463	-0.2807	0.0073	-0.7146	-0.7198	11	3	1	0	0	0	1	3.683	22	26
551	51096548	CC[C@H]1N(C(C)C)c2nc(Nc3ccc(cc3OC)C(=O)NC3CCN(C)CC3)ncc2N(C)C1=O	Training	186	6.73	6.3571	-0.3729	6.3548	-0.3752	0.006	-0.9558	-0.9616	11	3	1	0	0	0	0	2.7909	17	26
552	51096553	COc1cc(ccc1Nc1ncc2N(C)C(=O)[C@@H](C)N(C3CCCC3)c2n1)C(=O)NCCN(C)C	Training	104	6.983	6.7484	-0.2346	6.7467	-0.2363	0.0073	-0.6017	-0.6062	11	3	1	0	0	0	1	1.9833	17	25
553	51096563	COC(=O)c1ccc(Nc2ncc3N(C)C(=O)[C@@H](C)N(C4CCCC4)c3n2)c(OC2CCCC2)c1	Training	253	6.597	7.2474	0.6504	7.2632	0.6662	0.0238	1.6822	1.7232	12	3	1	0	0	0	2	3.9714	22	26
554	51096565	COc1cc(ccc1Nc1ncc2N(C)C(=O)[C@@H](C)N(C3CCCC3)c2n1)C(=O)NC1CCNCC1	Training	109	6.963	6.7484	-0.2146	6.7468	-0.2162	0.0073	-0.5505	-0.5545	11	3	1	0	0	0	1	2.5317	22	26
555	51096566	COc1cc(ccc1Nc1ncc2N(C)C(=O)[C@@H](C)N(C3CCCC3)c2n1)C(=O)NC1CCCCC1	Training	107	6.971	7.1397	0.1687	7.1437	0.1727	0.0231	0.4361	0.4464	11	3	1	0	0	0	2	3.8392	23	27
556	51096569	COc1cc(ccc1Nc1ncc2N(C)C(=O)[C@@H](C)N(C(C)C)c2n1)C(=O)NC1CCN(C)CC1	Prediction	421	6.376	6.2494	-0.1266	-	-	0.0059	-0.3245	-0.3245	10	3	1	0	0	0	0	2.3365	17	25
557	51098346	COc1cc2c(cc1-c1c(C)noc1C)[nH]c1nc(C)nc(Nc3nn(C)c4cccc(F)c34)c21	Prediction	68	7.167	7.5735	0.4065	-	-	0.0303	1.055	1.055	11	3	0	0	2	0	0	4.4775	20	25
558	51098359	COc1cc2c(cc1-c1c(C)noc1C)[nH]c1nc(C)nc(Nc3c4CCCCc4nn3C)c21	Training	4.9	8.31	7.9648	-0.3452	7.9523	-0.3577	0.035	-0.8981	-0.9307	11	3	0	0	2	0	1	4.2706	20	25
559	51098360	COc1cc2c(cc1-c1c(C)noc1C)[nH]c1nc(C)nc(Nc3cc(C)nn3C3CCCC3)c21	Training	4	8.398	8.0575	-0.3405	8.0449	-0.3531	0.0356	-0.8861	-0.9188	11	4	0	0	2	0	1	4.9595	21	26
560	51098361	COc1cc2c(cc1-c1c(C)noc1C)[nH]c1nc(C)nc(Nc3cc(nn3C)C3CCC3)c21	Training	13	7.886	8.0575	0.1715	8.0638	0.1778	0.0356	0.4463	0.4628	11	4	0	0	2	0	1	4.5666	20	25
561	51098362	COc1cc2c(cc1-c1c(C)noc1C)[nH]c1nc(C)nc(Nc3cc(nn3C)C(F)(F)F)c21	Training	16	7.796	7.5585	-0.2375	7.5507	-0.2453	0.032	-0.6168	-0.6372	10	4	0	0	2	0	0	3.9621	16	22
562	51098363	COc1cc2c(cc1-c1c(C)noc1C)[nH]c1nc(C)nc(Nc3n[nH]c4ccccc34)c21	Training	12	7.921	7.4808	-0.4402	7.4668	-0.4542	0.0308	-1.1428	-1.179	11	2	0	0	2	0	0	4.208	20	24
563	51098365	COc1cc2c(cc1-c1c(C)noc1C)[nH]c1nc(C)nc(Nc3nn(C)c4ccccc34)c21	Training	9.1	8.041	7.5735	-0.4675	7.5589	-0.4821	0.0303	-1.2133	-1.2512	11	3	0	0	2	0	0	4.3767	20	25
564	51098375	COc1cc2c(cc1-c1c(C)noc1C)[nH]c1nc(C)nc(Nc3cc(C)nn3C(C)C)c21	Training	6.1	8.215	7.6662	-0.5488	7.6487	-0.5663	0.0309	-1.4246	-1.47	11	4	0	0	2	0	0	4.2011	16	24
565	51098376	COc1cc2c(cc1-c1c(C)noc1C)[nH]c1nc(C)nc(Nc3nn(C)c4cc(F)ccc34)c21	Training	88	7.056	7.5735	0.5175	7.5897	0.5337	0.0303	1.343	1.3851	11	3	0	0	2	0	0	4.4775	20	25
566	51098397	COc1cc2c(cc1-c1c(C)noc1C)[nH]c1nc(C)nc(Nc3c4CCCc4nn3C)c21	Training	5.5	8.26	7.9648	-0.2952	7.9541	-0.3059	0.035	-0.768	-0.7959	11	3	0	0	2	0	1	3.9286	19	24
567	51098398	COc1cc2c(cc1-c1c(C)noc1C)[nH]c1nc(C)nc(Nc3c(C)c(nn3C)C3CC3)c21	Training	52	7.284	7.9648	0.6808	7.9895	0.7055	0.035	1.771	1.8353	11	3	0	0	2	0	1	4.5685	19	25
568	51098399	COc1cc2c(cc1-c1c(C)noc1C)[nH]c1nc(C)nc(Nc3cc(C)nn3C3CCC3)c21	Prediction	14	7.854	8.0575	0.2035	-	-	0.0356	0.5296	0.5296	11	4	0	0	2	0	1	4.6175	20	25
569	51098401	CCn1nc(C)cc1Nc1nc(C)nc2[nH]c3cc(-c4c(C)noc4C)c(OC)cc3c12	Training	17	7.77	7.6662	-0.1038	7.6629	-0.1071	0.0309	-0.2694	-0.278	11	4	0	0	2	0	0	3.7137	16	23
570	51098402	COc1cc2c(cc1-c1c(C)noc1C)[nH]c1nc(C)nc(Nc3cc(nn3C)C3CC3)c21	Prediction	2	8.699	8.0575	-0.6415	-	-	0.0356	-1.6694	-1.6694	11	4	0	0	2	0	1	4.2246	19	24
571	51098403	COc1cc2c(cc1-c1c(C)noc1C)[nH]c1nc(C)nc(Nc3cc(nn3C)C(C)(C)C)c21	Training	11	7.959	7.6662	-0.2928	7.6569	-0.3021	0.0309	-0.76	-0.7842	11	4	0	0	2	0	0	4.6957	16	25
572	51098404	COc1cc2c(cc1-c1c(C)noc1C)[nH]c1nc(C)nc(Nc3cc(nn3C)C(C)C)c21	Training	6.1	8.215	7.6662	-0.5488	7.6487	-0.5663	0.0309	-1.4246	-1.47	11	4	0	0	2	0	0	4.3008	16	24
573	51098405	COc1cc2c(cc1-c1c(C)noc1C)[nH]c1nc(C)nc(Nc3cc(C)nn3C)c21	Training	9.4	8.027	7.5585	-0.4685	7.543	-0.484	0.032	-1.2168	-1.2571	10	4	0	0	2	0	0	3.4577	16	22
574	51098406	COc1cc2c(cc1-c1c(C)noc1C)[nH]c1nc(C)nc(Nc3nn(CCO)c4ccccc34)c21	Prediction	9.8	8.009	7.5735	-0.4355	-	-	0.0303	-1.1302	-1.1302	11	3	0	0	2	0	0	3.706	20	26
575	51098407	COc1cc2c(cc1-c1c(C)noc1C)[nH]c1nc(C)nc(Nc3nn(C)c4c(F)cccc34)c21	Prediction	95	7.022	7.5735	0.5515	-	-	0.0303	1.4313	1.4313	11	3	0	0	2	0	0	4.4775	20	25
576	51098408	COc1cc2c(cc1-c1c(C)noc1C)[nH]c1nc(C)nc(Nc3nn(C)c4ccc(F)cc34)c21	Training	55	7.26	7.5735	0.3135	7.5833	0.3233	0.0303	0.8136	0.8391	11	3	0	0	2	0	0	4.4775	20	25
577	51098410	COc1cc2c(cc1-c1c(C)noc1C)[nH]c1nc(C)nc(Nc3nn(C)c4ccncc34)c21	Training	228	6.642	7.2061	0.5641	7.2221	0.5801	0.0275	1.462	1.5034	11	3	0	1	2	0	0	3.3758	19	24
578	51098411	COc1cc2c(cc1-c1c(C)noc1C)[nH]c1nc(C)nc(Nc3nn(C)c4ncccc34)c21	Training	21	7.678	7.5735	-0.1045	7.5702	-0.1078	0.0303	-0.2712	-0.2797	11	3	0	0	2	0	0	3.6587	19	24
579	51098412	COc1cc2c(cc1-c1c(C)noc1C)[nH]c1nc(C)nc(-c3ccnc4ccccc34)c21	Training	28	7.553	7.4365	-0.1165	7.433	-0.12	0.0292	-0.3021	-0.3112	14	2	0	1	2	0	0	4.8305	22	26
580	51098433	COc1cc2c(cc1-c1c(C)noc1C)[nH]c1nc(C)nc(Nc3cc(C)n(C)n3)c21	Training	25	7.602	7.4658	-0.1362	7.4614	-0.1406	0.0313	-0.3537	-0.3651	10	3	0	0	2	0	0	3.4577	16	22
581	51100010	Cc1cc(\N=N\c2ccc(cc2)S(=O)(=O)NC2CCCC2)c(N)cc1O	Prediction	810	6.092	6.0881	-0.0039	-	-	0.0262	-0.0102	-0.0102	7	2	0	1	0	2	1	3.5218	17	18
582	51100018	CC(C)(C)c1cc(no1)-c1nnc(o1)-c1cc(F)cc(Cl)c1	Prediction	4300	5.367	5.7409	0.3739	-	-	0.0113	0.9609	0.9609	7	1	1	0	0	0	0	3.9717	11	15
583	51101028	OC(=O)CCC\C=C/CC1C2CCC(O2)C1CSCC1CCCCC1	Prediction	1430	5.845	5.9138	0.0688	-	-	0.0326	0.1787	0.1787	8	0	0	0	0	0	2	4.629	12	21
584	51101030	CCSCC1C2CCC(O2)C1C\C=C/CCCC(O)=O	Training	3020	5.52	5.7379	0.2179	5.7405	0.2205	0.012	0.5602	0.567	10	0	0	0	0	0	1	3.2849	6	16
585	51101178	Cc1nc2CCc3c(I)cccc3-c2c(=O)[nH]1	Training	510	6.292	5.7325	-0.5595	5.7311	-0.5609	0.0025	-1.4316	-1.4353	11	3	0	0	0	0	0	1.5715	12	13
586	51101180	CC1Cc2nc(N)[nH]c(=O)c2-c2cc(Cl)ccc12	Training	860	6.066	5.9479	-0.1181	5.9474	-0.1186	0.004	-0.3024	-0.3036	13	3	0	0	0	0	0	1.7665	12	13
587	51101181	CC1Cc2nc(N)[nH]c(=O)c2-c2ccc(Cl)cc12	Training	270	6.569	5.9479	-0.6211	5.9454	-0.6236	0.004	-1.5905	-1.5969	13	3	0	0	0	0	0	1.7665	12	13
588	51101187	Cc1nc2ccc3ccc(F)cc3c2c(=O)[nH]1	Training	6070	5.217	5.562	0.345	5.565	0.348	0.0087	0.8856	0.8934	12	0	0	0	0	0	0	2.0842	12	13
589	51101197	Cc1nc(O)c-2c(CCc3cc(F)ccc-23)n1	Training	1170	5.932	5.8402	-0.0918	5.8399	-0.0921	0.003	-0.2349	-0.2356	12	3	0	0	0	0	0	2.6223	12	13
590	51101198	Cc1nc(O)c-2c(CCc3cc(ccc-23)[N+]([O-])=O)n1	Training	180	6.745	6.9817	0.2367	6.9869	0.2419	0.0215	0.6116	0.625	11	3	2	0	0	0	0	1.5999	12	13
591	51101204	Nc1cc(N)c2c(ccc3nc(N)[nH]c(=O)c23)c1	Training	620	6.208	5.562	-0.646	5.5564	-0.6516	0.0087	-1.6581	-1.6726	12	0	0	0	0	0	0	-0.0241	12	12
592	51101205	Nc1nc2ccc3cc(c(Br)cc3c2c(=O)[nH]1)[N+]([O-])=O	Training	570	6.244	6.7035	0.4595	6.7168	0.4728	0.0281	1.1912	1.2256	11	0	2	0	0	0	0	1.1341	12	12
593	51101207	Nc1nc2ccc3ccc(O)cc3c2c(=O)[nH]1	Training	1330	5.876	5.562	-0.314	5.5593	-0.3167	0.0087	-0.8059	-0.813	12	0	0	0	0	0	0	0.9848	12	12
594	51101208	Nc1ccc2CCc3nc(N)[nH]c(=O)c3-c2c1	Training	4250	5.372	5.8402	0.4682	5.8416	0.4696	0.003	1.1983	1.2018	12	3	0	0	0	0	0	-0.1958	12	12
595	51101209	Nc1nc2CCc3ccc(F)cc3-c2c(=O)[nH]1	Training	3540	5.451	5.8402	0.3892	5.8414	0.3904	0.003	0.9961	0.9991	12	3	0	0	0	0	0	0.5823	12	12
596	51101210	Nc1nc2CCc3ccc(Br)cc3-c2c(=O)[nH]1	Training	520	6.284	5.7325	-0.5515	5.7311	-0.5529	0.0025	-1.4112	-1.4147	11	3	0	0	0	0	0	1.2067	12	12
597	51101213	Nc1nc2CCc3cc(N)c(Br)cc3-c2c(=O)[nH]1	Training	3640	5.439	5.7325	0.2935	5.7332	0.2942	0.0025	0.751	0.7529	11	3	0	0	0	0	0	0.5294	12	12
598	51101214	Cc1ccc2ccc3nc(N)[nH]c(=O)c3c2c1	Training	590	6.229	5.7475	-0.4815	5.7456	-0.4834	0.0039	-1.233	-1.2378	12	2	0	0	0	0	0	1.6744	12	13
599	51101218	Nc1ccc-2c(CCc3nc(N)[nH]c(=O)c-23)c1	Training	290	6.538	5.8402	-0.6978	5.8381	-0.6999	0.003	-1.7859	-1.7912	12	3	0	0	0	0	0	-0.1958	12	12
600	51101219	Cc1nc(O)c-2c(CCc3cc(Br)ccc-23)n1	Training	400	6.398	5.7325	-0.6655	5.7308	-0.6672	0.0025	-1.7029	-1.7072	11	3	0	0	0	0	0	3.2467	12	13
601	51101220	Brc1ccc2ccc3nc(NC=O)[nH]c(=O)c3c2c1	Training	1170	5.932	5.562	-0.37	5.5588	-0.3732	0.0087	-0.9496	-0.958	12	0	0	0	0	0	0	2.0931	12	13
602	51101221	Cc1nc(O)c2c(ccc3cc(Br)ccc23)n1	Training	880	6.056	5.4543	-0.6017	5.4496	-0.6064	0.0078	-1.5437	-1.5558	11	0	0	0	0	0	0	3.572	12	13
603	51101222	Cc1cc2nc(N)[nH]c(=O)c2c2ccc(Cl)cc12	Training	1140	5.943	5.8552	-0.0878	5.8547	-0.0883	0.0051	-0.225	-0.2262	13	2	0	0	0	0	0	2.2804	12	13
604	51101223	Nc1nc2ccc3c(c(F)ccc3c2c(=O)[nH]1)[N+]([O-])=O	Training	100	7	6.7035	-0.2965	6.695	-0.305	0.0281	-0.7685	-0.7907	11	0	2	0	0	0	0	0.5097	12	12
605	51101224	COc1ccc-2c(CCc3nc(N)[nH]c(=O)c-23)c1	Training	360	6.444	5.9329	-0.5111	5.9314	-0.5126	0.0029	-1.308	-1.3119	12	4	0	0	0	0	0	0.4115	12	13
606	51111022	COc1cc2c(cc1-c1c(C)noc1C)[nH]c1ncnc(-c3ccoc3)c21	Training	155	6.81	6.1929	-0.6171	6.1872	-0.6228	0.0091	-1.5842	-1.5989	11	2	0	1	1	0	0	3.4158	17	20
607	51111023	COc1cc2c(cc1-c1c(C)noc1C)[nH]c1ncnc(-n3cnc4ccccc34)c21	Training	9.4	8.027	7.8039	-0.2231	7.7964	-0.2306	0.0322	-0.5796	-0.5989	14	2	0	0	2	0	0	5.0329	20	23
608	51111024	COc1cc(-c2nc(C)nc3[nH]c4cc(-c5c(C)noc5C)c(OC)cc4c23)c2ccccc2n1	Training	73	7.137	6.7164	-0.4206	6.7107	-0.4263	0.0134	-1.082	-1.0967	15	3	0	1	1	0	0	5.1119	22	27
609	51111025	COc1cc2c(cc1-c1c(C)noc1C)[nH]c1ncnc(-c3c(C)nn(C)c3C)c21	Training	90	7.046	7.5292	0.4832	7.5436	0.4976	0.0288	1.2531	1.2903	14	3	0	1	2	0	0	3.1392	16	22
610	51111026	COc1cc2c(cc1-c1c(C)noc1C)[nH]c1nc(C)nc(-c3cccc4ncc(C)cc34)c21	Training	36	7.444	7.4066	-0.0374	7.4055	-0.0385	0.0281	-0.097	-0.0998	12	4	0	1	2	0	0	5.1744	22	27
611	51111033	COc1cc2c(cc1-c1c(C)noc1C)[nH]c1nc(C)nc(-c3cncc4ccccc34)c21	Training	36	7.444	7.4365	-0.0075	7.4363	-0.0077	0.0292	-0.0194	-0.02	14	2	0	1	2	0	0	4.708	22	26
612	51111035	COc1cc2c(cc1-c1c(C)noc1C)[nH]c1ncnc(-c3c[nH]c4cnccc34)c21	Training	12	7.921	7.4365	-0.4845	7.4219	-0.4991	0.0292	-1.2566	-1.2945	14	2	0	1	2	0	0	3.3196	20	23
613	51111046	COc1cc2c(cc1-c1c(C)noc1C)[nH]c1ncnc(N[C@H](C)c3ccccn3)c21	Prediction	39	7.409	7.5585	0.1495	-	-	0.032	0.3884	0.3884	10	4	0	0	2	0	0	3.2872	18	23
614	51111047	COc1cc2c(cc1-c1c(C)noc1C)[nH]c1ncnc(-c3cnoc3)c21	Training	2060	5.686	6.1929	0.5069	6.1976	0.5116	0.0091	1.3014	1.3134	11	2	0	1	1	0	0	2.6914	16	19
615	51111048	COc1cc2c(cc1-c1c(C)noc1C)[nH]c1ncnc(-c3cc[nH]c3)c21	Prediction	165	6.783	7.1134	0.3304	-	-	0.0275	0.8563	0.8563	11	2	0	1	2	0	0	3.0036	17	20
616	51111049	COc1cc2c(cc1-c1c(C)noc1C)[nH]c1ncnc(-c3c(C)noc3C)c21	Training	102	6.991	6.501	-0.49	6.4962	-0.4948	0.0099	-1.2583	-1.2709	13	3	0	1	1	0	0	3.4872	16	21
617	51111051	COc1cc2c(cc1-c1c(C)noc1C)[nH]c1ncnc(-c3c(C)[nH]nc3C3CC3)c21	Training	24	7.62	7.9205	0.3005	7.9311	0.3111	0.0341	0.7814	0.809	14	3	0	1	2	0	1	3.7374	19	23
618	51111058	COc1cc2c(cc1-c1c(C)noc1C)[nH]c1nc(C)nc(-c3cc(C)nc4ccccc34)c21	Prediction	20	7.699	7.5292	-0.1698	-	-	0.0288	-0.4402	-0.4402	14	3	0	1	2	0	0	5.2284	22	27
619	51111059	COc1cc2c(cc1-c1c(C)noc1C)[nH]c1nc(C)nc(-c3cccc4ncccc34)c21	Training	31	7.509	7.1134	-0.3956	7.1022	-0.4068	0.0275	-1.0252	-1.0542	11	2	0	1	2	0	0	4.8305	22	26
620	51111070	COc1cc2c(cc1-c1c(C)noc1C)[nH]c1ncnc(-c3c(C)n[nH]c3C)c21	Prediction	64	7.194	7.3138	0.1198	-	-	0.0273	0.3105	0.3105	12	3	0	1	2	0	0	2.9705	16	21
621	51111073	COc1cc2c(cc1-c1c(C)noc1C)[nH]c1ncnc(-c3c(C)[nH]c4cnccc34)c21	Training	11	7.959	7.4215	-0.5375	7.4062	-0.5528	0.0277	-1.393	-1.4327	13	3	0	1	2	0	0	3.7175	20	24
622	51111075	COc1cc2c(cc1-c1c(C)noc1C)[nH]c1ncnc(-c3cnn4ccccc34)c21	Training	49	7.31	7.4365	0.1265	7.4403	0.1303	0.0292	0.3281	0.338	14	2	0	1	2	0	0	2.9018	20	23
623	51111080	COc1cc2c(cc1-c1c(C)noc1C)[nH]c1nc(C)nc(-c3cccc4ccncc34)c21	Training	167	6.777	7.1134	0.3364	7.1229	0.3459	0.0275	0.8718	0.8965	11	2	0	1	2	0	0	4.708	22	26
624	51111082	COc1cc2c(cc1-c1c(C)noc1C)[nH]c1nc(C)nc(-c3cnc4ccccc4c3)c21	Training	128	6.893	7.4365	0.5435	7.4529	0.5599	0.0292	1.4097	1.4522	14	2	0	1	2	0	0	4.8305	22	26
625	51111145	COc1cc2c(cc1-c1c(C)noc1C)[nH]c1ncnc(-c3cn[nH]c3)c21	Prediction	199	6.701	7.1134	0.4124	-	-	0.0275	1.0688	1.0688	11	2	0	1	2	0	0	2.1747	16	19
626	51111180	COc1cc2c(cc1-c1c(C)noc1C)[nH]c1ncnc(-c3nn(C)c4ccccc34)c21	Training	75	7.125	7.4215	0.2965	7.43	0.305	0.0277	0.7686	0.7905	13	3	0	1	2	0	0	3.7513	20	24
627	51111558	CC(=O)N1CCc2c(C1)c(nn2C1CCOCC1)-c1ccc(C)c2ccncc12	Training	7700	5.114	5.3651	0.2511	5.3666	0.2526	0.0057	0.6437	0.6474	11	3	0	1	0	0	0	2.5187	20	23
628	51111559	CC(=O)N1CCc2c(C1)c(nn2C1CCOCC1)-c1cccc2cc(ncc12)-c1cnn(C)c1C#N	Prediction	6700	5.174	5.422	0.248	-	-	0.028	0.6428	0.6428	10	2	1	2	0	0	0	1.8769	23	27
629	51111564	COc1cncc2c(cccc12)-c1nn(C2CCOCC2)c2CCN(Cc12)C(C)=O	Training	13000	4.886	5.3801	0.4941	5.3835	0.4975	0.0068	1.2671	1.2757	12	2	0	1	0	0	0	2.1048	20	23
630	51111571	CC(=O)N1CCc2c(C1)c(nn2C1CCOCC1)-c1ccnc2ccccc12	Training	14000	4.854	5.1797	0.3257	5.1821	0.3281	0.0075	0.8355	0.8417	11	1	0	1	0	0	0	2.2973	20	22
631	51111589	CC(=O)N1CCc2c(C1)c(nn2C1CCOCC1)-c1cccc2[nH]ccc12	Training	4700	5.328	5.1797	-0.1483	5.1786	-0.1494	0.0075	-0.3804	-0.3833	11	1	0	1	0	0	0	2.0207	19	21
632	51111591	CC(=O)N1CCc2c(C1)c(nn2C1CCOCC1)-c1cccc2ccncc12	Training	14000	4.854	5.2874	0.4334	5.291	0.437	0.0083	1.1122	1.1215	12	1	0	1	0	0	0	2.1748	20	22
633	51111593	CC(=O)N1CCc2c(C1)c(nn2C1CCOCC1)-c1cccc2c(Cl)cncc12	Prediction	14000	4.854	5.2874	0.4334	-	-	0.0083	1.1122	1.1122	12	1	0	1	0	0	0	2.7808	20	22
634	51111594	CCc1cncc2c(cccc12)-c1nn(C2CCOCC2)c2CCN(Cc12)C(C)=O	Training	15000	4.824	5.4728	0.6488	5.4769	0.6529	0.0062	1.6634	1.6738	12	3	0	1	0	0	0	2.9343	20	24
635	51111596	CCc1ccc(-c2nn(C3CCOCC3)c3CCN(Cc23)C(C)=O)c2cnccc12	Training	8500	5.071	5.3651	0.2941	5.3668	0.2958	0.0057	0.7539	0.7582	11	3	0	1	0	0	0	2.9343	20	24
636	51111599	CC(=O)N1CCc2c(C1)c(nn2C1CCOCC1)-c1cc(C)cc2ccncc12	Training	12000	4.921	5.4728	0.5518	5.4763	0.5553	0.0062	1.4147	1.4236	12	3	0	1	0	0	0	2.5187	20	23
637	51111603	CC(=O)N1CCc2c(C1)c(nn2C1CCOCC1)-c1cccc2cc(ncc12)-c1cn(C)nc1C#N	Training	3800	5.42	5.1623	-0.2577	5.1461	-0.2739	0.0592	-0.6789	-0.7216	11	2	1	3	0	0	0	1.8769	23	27
638	51111649	CC(=O)N1CCc2c(C1)c(nn2C1CCOCC1)-c1c[nH]c2ccccc12	Training	11000	4.959	5.3951	0.4361	5.3994	0.4404	0.0097	1.1199	1.131	13	1	0	1	0	0	0	2.0207	19	21
639	51111652	COc1ccc(-c2nn(C3CCOCC3)c3CCN(Cc23)C(C)=O)c2cnccc12	Training	11000	4.959	5.3801	0.4211	5.383	0.424	0.0068	1.0799	1.0872	12	2	0	1	0	0	0	2.1048	20	23
640	51111664	CCc1cc(-c2nn(C3CCOCC3)c3CCN(Cc23)C(C)=O)c2cnccc2c1	Training	7800	5.108	5.5805	0.4725	5.5841	0.4761	0.0074	1.2121	1.2212	13	3	0	1	0	0	0	2.9343	20	24
641	51114736	CCC1CN(Cc2ccccc2)c2ccccc2N1C(C)=O	Training	631	6.2	6.0406	-0.1594	6.04	-0.16	0.0039	-0.4081	-0.4097	13	4	0	0	0	0	0	3.5083	14	19
642	51114739	CCC1CN(Cc2cccc(C)c2)c2ccccc2N1C(C)=O	Training	794	6.1	6.1334	0.0334	6.1335	0.0335	0.0047	0.0854	0.0858	13	5	0	0	0	0	0	3.8522	14	20
643	51114742	CC(=O)N1C(CN(Cc2ccccc2CN)c2ccccc12)C1CC1	Training	631	6.2	6.5396	0.3396	6.5431	0.3431	0.0101	0.8723	0.8813	14	4	0	0	0	0	1	2.3769	17	21
644	51114743	CCC1CN(Cc2ccccc2)c2cc(ccc2N1C(C)=O)-c1cnc(nc1)C#N	Training	251	6.6	6.256	-0.344	6.2534	-0.3466	0.0077	-0.8824	-0.8893	15	4	0	0	0	0	0	3.3294	18	24
645	51114756	CCC1CN(Cc2ccccc2)c2cc(Br)ccc2N1C(C)=O	Training	2512	5.6	5.9329	0.3329	5.9339	0.3339	0.0029	0.8521	0.8546	12	4	0	0	0	0	0	4.2335	14	19
646	51114757	CCC1CN(Cc2ccccc2)c2cc(ccc2N1C(C)=O)-c1ccc(cc1)C(N)=O	Training	398	6.4	6.1483	-0.2517	6.1469	-0.2531	0.0054	-0.6449	-0.6485	14	4	0	0	0	0	0	4.2548	20	26
647	51114758	CCC1CN(Cc2ccccc2)c2cc(ccc2N1C(C)=O)-c1cnc(C)cn1	Prediction	126	6.9	6.2411	-0.6589	-	-	0.0061	-1.6891	-1.6891	14	5	0	0	0	0	0	3.6546	18	24
648	51114760	CCC1CN(Cc2ccccc2)c2cc(ccc2N1C(C)=O)-c1cn[nH]c1	Training	398	6.4	6.0406	-0.3594	6.0392	-0.3608	0.0039	-0.9202	-0.9238	13	4	0	0	0	0	0	3.0611	17	22
649	51114771	CC1CN(C(C)=O)c2ccccc2N1Cc1ccccc1	Training	1259	5.9	6.0406	0.1406	6.0412	0.1412	0.0039	0.3601	0.3615	13	4	0	0	0	0	0	3.0539	14	18
650	51114774	CC1CN(Cc2cccc(C)c2)c2ccccc2N1C(C)=O	Training	1000	6	6.2411	0.2411	6.2425	0.2425	0.0061	0.6179	0.6217	14	5	0	0	0	0	0	3.3978	14	19
651	51114776	CC(=O)N1C(CN(Cc2ccccc2C(O)=O)c2ccccc12)C1CC1	Prediction	794	6.1	6.4319	0.3319	-	-	0.0086	0.8519	0.8519	13	4	0	0	0	0	1	2.8571	17	21
652	51114778	CN(C)c1ccccc1CN1CC(C2CC2)N(C(C)=O)c2ccccc12	Training	501	6.3	6.4319	0.1319	6.4331	0.1331	0.0086	0.3386	0.3415	13	4	0	0	0	0	1	3.2684	17	22
653	51114779	CC(=O)N1C(CN(Cc2ccccc2CO)c2ccccc12)C1CC1	Prediction	501	6.3	6.5396	0.2396	-	-	0.0101	0.6155	0.6155	14	4	0	0	0	0	1	2.7747	17	21
654	51114780	CCC1CN(Cc2ccccc2)c2cc(ccc2N1C(C)=O)-c1cccc(c1)C(N)=O	Training	501	6.3	6.1483	-0.1517	6.1475	-0.1525	0.0054	-0.3887	-0.3908	14	4	0	0	0	0	0	4.2548	20	26
655	51114781	CCC1CN(Cc2ccccc2)c2cc(ccc2N1C(C)=O)-c1cnoc1	Training	126	6.9	6.0406	-0.8594	6.0373	-0.8627	0.0039	-2.2004	-2.209	13	4	0	0	0	0	0	3.5778	17	22
656	51114786	CC(=O)N1C(CN(Cc2ccc(Cl)cc2C(O)=O)c2ccccc12)C1CC1	Prediction	1259	5.9	6.5396	0.6396	-	-	0.0101	1.6429	1.6429	14	4	0	0	0	0	1	3.4631	17	21
657	51114787	CC(=O)N1C(CN(Cc2ccccc2CC(O)=O)c2ccccc12)C1CC1	Training	1000	6	6.2165	0.2165	6.2181	0.2181	0.0075	0.5554	0.5596	11	4	0	0	0	0	1	2.8552	17	22
658	51114789	CC(=O)N1C(CN(Cc2ccccc2C(N)=O)c2ccccc12)C1CC1	Training	1259	5.9	6.3242	0.4242	6.3275	0.4275	0.0077	1.0883	1.0968	12	4	0	0	0	0	1	2.4593	17	21
659	51114791	CC(=O)N1C(CN(Cc2ccccc2O)c2ccccc12)C1CC1	Training	501	6.3	6.4319	0.1319	6.4331	0.1331	0.0086	0.3386	0.3415	13	4	0	0	0	0	1	3.0263	17	20
660	51114792	CC(=O)N1C(CN(Cc2ccccc2OCCO)c2ccccc12)C1CC1	Prediction	316	6.5	6.3242	-0.1758	-	-	0.0077	-0.451	-0.451	12	4	0	0	0	0	1	2.7816	17	22
661	51114794	CC(=O)N1C(CN(Cc2cccc(O)c2)c2ccccc12)C1CC1	Training	631	6.2	6.4319	0.2319	6.4339	0.2339	0.0086	0.5952	0.6004	13	4	0	0	0	0	1	3.0263	17	20
662	51114798	CC(=O)N1C(CN(Cc2cccc(CO)c2)c2ccccc12)C1CC1	Training	794	6.1	6.5246	0.4246	6.5287	0.4287	0.0095	1.0904	1.1009	13	5	0	0	0	0	1	2.7747	17	21
663	51114800	CCC1CN(Cc2ccccc2)c2cc(ccc2N1C(C)=O)-c1ccccc1	Prediction	1585	5.8	6.1483	0.3483	-	-	0.0054	0.8926	0.8926	14	4	0	0	0	0	0	5.1675	20	25
664	51114803	CCC1CN(Cc2ccccc2)c2cc(ccc2N1C(C)=O)-c1ccc(=O)[nH]c1	Training	794	6.1	6.1483	0.0483	6.1486	0.0486	0.0054	0.1238	0.1245	14	4	0	0	0	0	0	2.7393	19	24
665	51114804	CCC1CN(Cc2ccccc2)c2cc(ccc2N1C(C)=O)-c1ccc(nc1)C(N)=O	Training	631	6.2	6.7729	0.5729	6.7786	0.5786	0.0098	1.4714	1.4859	14	4	1	0	0	0	0	3.3079	19	25
666	51114811	CCC1CN(Cc2ccccc2)c2cc(ccc2N1C(C)=O)C1=CCOCC1	Prediction	158	6.801	6.2411	-0.5599	-	-	0.0061	-1.4354	-1.4354	14	5	0	0	0	0	0	3.7165	19	24
667	51114813	CC(=O)N1[C@H](CN(Cc2ccccc2CO)c2cc(ccc12)-c1cnc(nc1)C(N)=O)C1CC1	Training	1995	5.7	6.3242	0.6242	6.3291	0.6291	0.0077	1.6014	1.6139	12	4	0	0	0	0	1	1.8475	21	26
668	51114837	CC(=O)N1CCN(Cc2ccccc2C(O)=O)c2ccccc12	Training	5012	5.3	5.8252	0.5252	5.8266	0.5266	0.0027	1.3441	1.3476	11	4	0	0	0	0	0	2.2143	14	18
669	51114844	CC1CN(Cc2ccccc2)c2ccccc2N1C(C)=O	Training	501	6.3	6.0406	-0.2594	6.0396	-0.2604	0.0039	-0.6641	-0.6667	13	4	0	0	0	0	0	3.0539	14	18
670	51114845	CC1CN(Cc2ccccc2C(O)=O)c2ccccc2N1C(C)=O	Training	1585	5.8	6.0406	0.2406	6.0416	0.2416	0.0039	0.6161	0.6185	13	4	0	0	0	0	0	2.539	14	19
671	51114850	CC(=O)N1C(CN(Cc2cccc(C)c2)c2ccccc12)C1CC1	Training	794	6.1	6.5246	0.4246	6.5287	0.4287	0.0095	1.0904	1.1009	13	5	0	0	0	0	1	3.7159	17	21
672	51114853	CC(=O)N1C(CN(Cc2ccccc2)c2ccccc12)C1CC1	Training	631	6.2	6.4319	0.2319	6.4339	0.2339	0.0086	0.5952	0.6004	13	4	0	0	0	0	1	3.372	17	20
673	51114857	CC(=O)N1CCN(Cc2cccc(C)c2)c2ccccc12	Training	501	6.3	5.918	-0.382	5.9165	-0.3835	0.0038	-0.9782	-0.9819	11	5	0	0	0	0	0	3.0731	14	18
674	51114869	COc1ccccc1CN1CC(C2CC2)N(C(C)=O)c2ccccc12	Training	398	6.4	6.5396	0.1396	6.541	0.141	0.0101	0.3586	0.3623	14	4	0	0	0	0	1	3.302	17	21
675	51114885	CCC1CN(Cc2ccccc2C(O)=O)c2ccccc2N1C(C)=O	Training	794	6.1	6.256	0.156	6.2572	0.1572	0.0077	0.4003	0.4034	15	4	0	0	0	0	0	2.9934	14	20
676	51118139	C[C@H]1CN(C(=O)C2CC2)c2cc(ccc2N1C(C)=O)-c1ccc(cc1)C(=O)N1CCNCC1	Training	380	6.42	6.1388	-0.2812	6.1364	-0.2836	0.0084	-0.7218	-0.7279	12	2	0	0	0	0	1	3.2006	21	26
677	51118142	C[C@H]1CN(C(=O)c2ccco2)c2cc(ccc2N1C(C)=O)-c1cnn(C)c1	Training	380	6.42	6.3571	-0.0629	6.3567	-0.0633	0.006	-0.1612	-0.1622	11	3	1	0	0	0	0	2.0465	15	20
678	51118143	CC(C)n1cc(cn1)-c1ccc2N([C@@H](C)CN(C(=O)C3CC3)c2c1)C(C)=O	Training	420	6.377	6.2315	-0.1455	6.2304	-0.1466	0.0076	-0.3733	-0.3762	12	3	0	0	0	0	1	2.4755	14	21
679	51118145	CNC(=O)c1cccc(c1)-c1ccc2N([C@@H](C)CN(C(=O)c3ccco3)c2c1)C(C)=O	Training	790	6.102	6.2644	0.1624	6.2655	0.1635	0.0071	0.4165	0.4194	11	2	1	0	0	0	0	3.423	18	24
680	51118149	COC(=O)N1[C@@H](C)CN(C(=O)c2ccco2)c2cc(ccc12)-c1ccc(cc1)S(C)(=O)=O	Training	650	6.187	6.7847	0.5977	6.7891	0.6021	0.0074	1.5331	1.5445	11	3	1	0	0	1	0	3.1894	18	23
681	51118150	C[C@H]1CN(C(=O)C2CC2)c2cc(ccc2N1C(C)=O)-c1cnn(c1)C1COC1	Training	370	6.432	6.1238	-0.3082	6.1215	-0.3105	0.0072	-0.7905	-0.7963	11	3	0	0	0	0	1	1.7279	17	21
682	51118151	C[C@H]1CN(C(=O)C2CC2)c2cc(ccc2N1C(C)=O)-c1ccc(cc1)N1CCS(=O)(=O)CC1	Training	100	7	6.6591	-0.3409	6.6562	-0.3438	0.0084	-0.875	-0.8824	12	3	0	0	0	1	1	2.6528	21	25
683	51118154	C[C@H]1CN(C(=O)c2ccco2)c2cc(ccc2N1C(C)=O)-c1ccccc1	Training	1600	5.796	6.2644	0.4684	6.2677	0.4717	0.0071	1.2012	1.2098	11	2	1	0	0	0	0	3.9842	18	22
684	51118156	CC(C)OC(=O)N1C[C@H](C)N(C(C)=O)c2ccc(cc12)-c1ccc(cc1)S(C)(=O)=O	Training	260	6.585	6.0524	-0.5326	6.0504	-0.5346	0.0038	-1.3637	-1.3688	10	3	0	0	0	1	0	3.3225	14	22
685	51119047	CCS(=O)(=O)Nc1cnc2N(Cc3cn(C)c4c3c(c[nH]c4=O)-c2c1)c1ccc(F)cc1F	Training	32	7.495	7.736	0.241	7.7439	0.2489	0.0317	0.6259	0.6463	12	5	0	0	0	4	0	1.7699	19	22
686	51119050	CCS(=O)(=O)Nc1ccc2N(Cc3cn(C)c4c3c(c[nH]c4=O)-c2c1)c1ccccn1	Training	18	7.745	7.5238	-0.2212	7.5197	-0.2253	0.0183	-0.5705	-0.5812	14	5	0	0	0	3	0	1.5683	19	22
687	51119051	CCS(=O)(=O)Nc1ccc2N(Cc3cn(C)c4c3c(c[nH]c4=O)-c2c1)c1ccc(F)cc1	Training	4.3	8.367	7.9514	-0.4156	7.938	-0.429	0.0311	-1.0791	-1.1137	14	5	0	0	0	4	0	2.3186	20	23
688	51119052	Cn1cc2CN(c3ccc(F)cc3)c3ccc(CS(C)(=O)=O)cc3-c3c[nH]c(=O)c1c23	Training	2.5	8.602	8.1368	-0.4652	8.1197	-0.4823	0.0355	-1.2104	-1.255	14	7	0	0	0	4	0	1.7542	20	23
689	51119053	COC(=O)N1Cc2cn(C)c3c2c(c[nH]c3=O)-c2cc(CS(C)(=O)=O)ccc12	Training	48	7.319	6.7139	-0.6051	6.7035	-0.6155	0.0169	-1.5596	-1.5864	13	6	0	1	0	2	0	0.0968	14	19
690	51119054	Cn1cc2CN(C(=O)C3CC3)c3ccc(CS(C)(=O)=O)cc3-c3c[nH]c(=O)c1c23	Prediction	31	7.509	7.1052	-0.4038	-	-	0.0236	-1.0444	-1.0444	13	6	0	1	0	2	1	0.2117	17	21
691	51119055	Cn1cc2-c3cc(CS(C)(=O)=O)ccc3N(Cc3c[nH]c(c23)c1=O)c1ccc(F)cc1F	Training	3.6	8.444	8.445	0.001	8.445	0.001	0.0403	0.0025	0.0026	16	8	0	0	0	4	0	1.9751	20	23
692	51119056	Cn1cc2-c3cc(CS(C)(=O)=O)ccc3N(Cc3c[nH]c(c23)c1=O)c1ccc(F)cc1	Training	1.5	8.824	8.2296	-0.5944	8.2054	-0.6186	0.0391	-1.5497	-1.6128	14	8	0	0	0	4	0	1.8743	20	23
693	51119058	Cn1cc2-c3cc(ccc3N(CC3CC3)Cc3c[nH]c(=O)c1c23)S(C)(=O)=O	Training	190	6.721	6.7251	0.0041	6.7251	0.0041	0.0126	0.0104	0.0106	14	6	0	0	0	0	1	0.8218	17	20
694	51119059	Cn1cc(-c2cc(ccc2NCC2CC2)S(C)(=O)=O)c2cc[nH]c(=O)c12	Training	150	6.824	6.3242	-0.4998	6.3203	-0.5037	0.0077	-1.2822	-1.2922	12	4	0	0	0	0	1	1.0818	16	19
695	51119061	Cn1cc2-c3cc(CS(C)(=O)=O)ccc3N(CC3CC3)Cc3c[nH]c(=O)c1c23	Training	23	7.638	7.5653	-0.0727	7.5638	-0.0742	0.0197	-0.1878	-0.1915	13	7	0	0	0	2	1	0.8011	17	21
696	51119062	Cn1cc(-c2cc(CS(C)(=O)=O)ccc2NCC2CC2)c2cc[nH]c2c1=O	Training	58	7.237	7.3798	0.1428	7.382	0.145	0.0149	0.3677	0.3733	13	5	0	0	0	2	1	1.0201	16	20
697	51119064	Cn1cc(-c2ccccc2NCC2CC2)c2cc[nH]c2c1=O	Prediction	1900	5.721	6.3392	0.6182	-	-	0.0086	1.5867	1.5867	13	3	0	0	0	0	1	2.0388	16	18
698	51119094	Cn1cc2-c3cc(CS(C)(=O)=O)ccc3N(Cc3c[nH]c(c23)c1=O)C1CCC(F)(F)CC1	Training	3.7	8.432	7.8884	-0.5436	7.8756	-0.5564	0.0229	-1.4055	-1.4384	16	7	0	0	0	2	1	1.6519	20	23
699	51119095	CCS(=O)(=O)Nc1cnc2N(Cc3c[nH]c4c3c(cn(C)c4=O)-c2c1)c1ccc(F)cc1F	Training	4.1	8.387	7.8287	-0.5583	7.8092	-0.5778	0.0337	-1.4514	-1.502	12	6	0	0	0	4	0	1.89	19	22
700	51119096	Cn1cc(-c2cc(CS(C)(=O)=O)ccc2NCC2CC2)c2cc[nH]c(=O)c12	Training	200	6.699	7.2721	0.5731	7.2808	0.5818	0.0149	1.4756	1.4979	12	5	0	0	0	2	1	1.0611	16	20
701	51119100	Cn1cc2CN(c3ccc(F)cc3F)c3ccc(CS(C)(=O)=O)cc3-c3c[nH]c(=O)c1c23	Prediction	6.5	8.187	8.0291	-0.1579	-	-	0.0358	-0.4108	-0.4108	13	7	0	0	0	4	0	1.855	20	23
702	51119102	Cn1cc2-c3cc(CS(C)(=O)=O)ccc3N(Cc3c[nH]c(c23)c1=O)C(=O)C1CC1	Training	21	7.678	7.1979	-0.4801	7.1846	-0.4934	0.0269	-1.2438	-1.2782	13	7	0	1	0	2	1	0.3318	17	21
703	51119104	Cn1cc2-c3ccccc3N(CC3CC3)Cc3c[nH]c(=O)c1c23	Training	95	7.022	6.5246	-0.4974	6.5199	-0.5021	0.0095	-1.2771	-1.2894	13	5	0	0	0	0	1	1.8198	17	19
704	51121535	CNC(=O)c1ncc2c(n1)[nH]c1cc(-c3c(C)noc3C)c(OC)cc21	Training	484	6.315	7.0057	0.6907	7.0258	0.7108	0.0283	1.7907	1.8428	10	2	0	1	2	0	0	1.8592	13	18
705	51125738	CCCCS(=O)(=O)Nc1cccc(c1)-c1cn(C)c(=O)c2ccccc12	Training	420	6.377	6.8148	0.4378	6.8235	0.4465	0.0195	1.13	1.1525	10	2	0	0	0	3	0	3.3454	15	20
706	51125740	Cn1cc(cn1)-c1cn(C)c(=O)c2ccccc12	Training	1600	5.796	5.9479	0.1519	5.9485	0.1525	0.004	0.389	0.3906	13	3	0	0	0	0	0	0.9532	12	14
707	51125741	Cn1cc(-c2cccc(CNS(C)(=O)=O)c2)c2ccccc2c1=O	Training	750	6.125	6.6804	0.5554	6.6851	0.5601	0.0084	1.4254	1.4375	11	4	0	0	0	2	0	2.184	15	18
708	51125743	CCS(=O)(=O)c1cccc(c1)-c1cn(C)c(=O)c2ccccc12	Prediction	910	6.041	6.2678	0.2268	-	-	0.0033	0.5805	0.5805	12	3	0	0	0	1	0	2.3899	15	18
709	51125744	CCS(=O)(=O)c1cccc(c1)-c1cn(C)c(=O)c2ccc(cc12)-c1cnn(C)c1	Training	130	6.886	7.3266	0.4406	7.3336	0.4476	0.0157	1.1349	1.153	17	4	0	0	0	2	0	2.1114	18	22
710	51125745	CCOc1ccc(cc1-c1cn(C)c(=O)c2ccc(cc12)-c1cnn(C)c1)S(=O)(=O)CC	Training	5	8.301	7.2039	-1.0971	7.1915	-1.1095	0.0112	-2.8195	-2.8515	15	5	0	0	0	2	0	2.4477	18	24
711	51125747	CCS(=O)(=O)c1ccc(OCCO)c(c1)-c1cn(C)c(=O)c2ccc(cc12)-c1cnn(C)c1	Training	18	7.745	7.2039	-0.5411	7.1978	-0.5472	0.0112	-1.3906	-1.4064	15	5	0	0	0	2	0	1.521	18	24
712	51125763	Cn1cc(-c2ncco2)c2ccccc2c1=O	Training	13000	4.886	5.2724	0.3864	5.2748	0.3888	0.0061	0.9906	0.9967	11	2	0	1	0	0	0	1.3528	12	13
713	51125764	Cn1cc(-c2ncccn2)c2ccccc2c1=O	Training	11500	4.939	5.0128	0.0738	5.0145	0.0755	0.023	0.1907	0.1952	12	2	0	2	0	0	0	1.2172	13	14
714	51125765	Cn1cc(-c2ccccc2)c2ccccc2c1=O	Training	3400	5.469	5.8552	0.3862	5.8572	0.3882	0.0051	0.9894	0.9946	13	2	0	0	0	0	0	2.8909	15	16
715	51125766	Cn1cc(-c2cccc(c2)S(N)(=O)=O)c2ccccc2c1=O	Prediction	510	6.292	6.2828	-0.0092	-	-	0.0051	-0.0237	-0.0237	13	2	0	0	0	1	0	1.6549	15	16
716	51125767	Cn1cc(-c2cccc(NS(C)(=O)=O)c2)c2ccccc2c1=O	Training	240	6.62	7.0302	0.4102	7.0377	0.4177	0.0179	1.0579	1.0772	12	2	0	0	0	3	0	1.9396	15	17
717	51125768	CCCS(=O)(=O)Nc1cccc(c1)-c1cn(C)c(=O)c2ccccc12	Prediction	410	6.387	6.8148	0.4278	-	-	0.0195	1.1042	1.1042	10	2	0	0	0	3	0	2.891	15	19
718	51125769	Cn1cc(-c2cccc(N)c2)c2ccccc2c1=O	Training	2890	5.539	6.0706	0.5316	6.0757	0.5367	0.0095	1.365	1.3781	15	2	0	0	0	0	0	2.2136	15	16
719	51125771	Cn1cc(cn1)-c1ccc2c(c1)c(cn(C)c2=O)-c1cccc(NS(C)(=O)=O)c1	Prediction	50	7.301	7.4461	0.1451	-	-	0.0191	0.3743	0.3743	15	3	0	0	0	3	0	1.6611	18	21
720	51125772	CCS(=O)(=O)c1ccc(OC)c(c1)-c1cn(C)c(=O)c2ccc(cc12)-c1cnn(C)c1	Prediction	65	7.187	6.9885	-0.1985	-	-	0.0091	-0.5095	-0.5095	13	5	0	0	0	2	0	2.0414	18	23
721	51125774	CNC(=O)c1cn(C)c(=O)c2ccccc12	Training	15000	4.824	5.2724	0.4484	5.2752	0.4512	0.0061	1.1495	1.1566	11	2	0	1	0	0	0	0.1484	9	12
722	51125775	Cn1cc(-c2ccccn2)c2ccccc2c1=O	Training	9500	5.022	5.4878	0.4658	5.4916	0.4696	0.0081	1.1953	1.205	13	2	0	1	0	0	0	1.944	14	15
723	51125776	CCNS(=O)(=O)c1cccc(c1)-c1cn(C)c(=O)c2ccccc12	Training	710	6.149	6.1751	0.0261	6.1752	0.0262	0.0042	0.0667	0.067	12	2	0	0	0	1	0	2.4226	15	18
724	51125778	CCS(=O)(=O)Nc1cccc(c1)-c1cn(C)c(=O)c2ccccc12	Training	160	6.796	7.0302	0.2342	7.0345	0.2385	0.0179	0.604	0.6151	12	2	0	0	0	3	0	2.4366	15	18
725	51125783	Cc1ccc2c(c1)c(cn(C)c2=O)-c1cccc(NS(C)(=O)=O)c1	Training	150	6.824	7.2157	0.3917	7.2225	0.3985	0.0171	1.0096	1.0272	12	4	0	0	0	3	0	2.2835	15	18
726	51125784	CCc1ccc2c(c1)c(cn(C)c2=O)-c1cccc(NS(C)(=O)=O)c1	Training	270	6.569	7.2157	0.6467	7.227	0.658	0.0171	1.667	1.696	12	4	0	0	0	3	0	2.6991	15	19
727	51125786	CN(C)S(=O)(=O)Nc1cccc(c1)-c1cn(C)c(=O)c2ccccc12	Training	250	6.602	7.0302	0.4282	7.038	0.436	0.0179	1.1043	1.1245	12	2	0	0	0	3	0	1.7973	15	18
728	51131415	Cc1noc(C)c1-c1ccc(=O)n(Cc2ccc(C3CO3)c(F)c2)c1	Training	160	6.796	6.3188	-0.4772	6.3144	-0.4816	0.0091	-1.2251	-1.2363	13	7	0	0	0	0	0	1.5871	16	19
729	51131419	Cc1noc(C)c1-c1cc(N)c2ncn(Cc3ccc(cc3)C3CO3)c2c1	Training	15	7.824	7.1588	-0.6652	7.148	-0.676	0.0161	-1.7137	-1.7417	15	7	1	0	0	0	0	2.6561	18	21
730	51131423	Cc1noc(C)c1-c1ccc(=O)n(Cc2cccc(F)c2)c1	Training	1410	5.851	6.0257	0.1747	6.0263	0.1753	0.0039	0.4472	0.449	12	5	0	0	0	0	0	1.8685	14	17
731	51131424	Cc1noc(C)c1-c1ccc(=O)n(Cc2ccc(cc2)C2CO2)c1	Training	470	6.328	6.3188	-0.0092	6.3187	-0.0093	0.0091	-0.0236	-0.0238	13	7	0	0	0	0	0	1.4863	16	19
732	51132172	Cc1cncc(c1)-c1ccc(N[C@@H]2CCNC[C@H]2OCC2CCC(F)(F)CC2)c2[nH]c(=O)c(C)cc12	Prediction	6310	5.2	5.8342	0.6342	-	-	0.014	1.6321	1.6321	10	5	0	1	0	0	1	3.7501	25	28
733	51134672	COc1ccc(Cl)cc1S(=O)(=O)Nc1ccc2NC(=O)C(C)(C)Oc2c1	Prediction	2960	5.529	6.049	0.52	-	-	0.0072	1.3336	1.3336	9	2	1	0	0	0	0	1.9797	14	17
734	51134674	COc1ccc(Br)cc1S(=O)(=O)Nc1cc2OC(C)(C)C(=O)Nc2cc1N(C)C	Training	4770	5.321	5.8821	0.5611	5.8879	0.5669	0.0103	1.4412	1.4562	10	3	1	1	0	0	0	1.9953	14	19
735	51134677	COc1ccc(Br)cc1S(=O)(=O)Nc1cc2OC(C)(C)C(=O)Nc2cc1O	Training	630	6.201	5.9413	-0.2597	5.9391	-0.2619	0.0082	-0.6664	-0.672	8	2	1	0	0	0	0	1.7532	14	17
736	51134678	COc1cc2NC(=O)C(C)(C)Oc2cc1NS(=O)(=O)c1cc(Br)ccc1OC	Training	690	6.161	6.034	-0.127	6.033	-0.128	0.0076	-0.3258	-0.3283	8	3	1	0	0	0	0	2.0289	14	18
737	51134681	COc1ccc(Br)cc1S(=O)(=O)Nc1ccc2NC(=O)C(C)(C)Oc2c1	Training	1990	5.701	6.1567	0.4557	6.1598	0.4588	0.0068	1.1685	1.1765	10	2	1	0	0	0	0	2.0989	14	17
738	51134683	CC1(C)Oc2cc(NS(=O)(=O)c3ccc(F)cc3Cl)ccc2NC1=O	Prediction	1440	5.842	5.9563	0.1143	-	-	0.0088	0.2933	0.2933	9	1	1	0	0	0	0	2.1505	14	16
739	51134686	CC1(C)Oc2cc(NS(=O)(=O)c3ccccc3)ccc2NC1=O	Training	3340	5.476	5.8486	0.3726	5.8522	0.3762	0.0097	0.9568	0.9662	8	1	1	0	0	0	0	1.4437	14	16
740	51134690	CC1(C)Oc2cc(NS(=O)(=O)c3ccc(F)cc3F)ccc2NC1=O	Training	2730	5.564	5.9563	0.3923	5.9598	0.3958	0.0088	1.0069	1.0159	9	1	1	0	0	0	0	1.6453	14	16
741	51134694	COc1ccc(Br)cc1S(=O)(=O)Nc1cc2OC(C)(C)C(=O)Nc2cc1Cl	Training	3590	5.445	5.9413	0.4963	5.9454	0.5004	0.0082	1.2735	1.284	8	2	1	0	0	0	0	2.7049	14	17
742	51134697	CC1(C)Oc2cc(NS(=O)(=O)c3cccs3)ccc2NC1=O	Training	6540	5.184	5.8486	0.6646	5.8551	0.6711	0.0097	1.7066	1.7234	8	1	1	0	0	0	0	1.4328	12	14
743	51134698	CCCCS(=O)(=O)Nc1ccc2NC(=O)C(C)(C)Oc2c1	Training	11870	4.926	5.6332	0.7072	5.6428	0.7168	0.0134	1.8195	1.8443	6	1	1	0	0	0	0	1.5991	8	14
744	51135280	CCn1cnc2n(Cc3ccc(CNS(=O)(=O)c4ccc(C)cc4)cc3)c(=O)[nH]c(=O)c12	Training	631	6.2	6.0585	-0.1415	6.0542	-0.1458	0.0292	-0.367	-0.3781	8	10	0	0	0	0	0	2.1302	17	22
745	51135298	CCn1cnc2n(Cc3ccc(CNS(=O)(=O)c4ccc(OC)cc4)cc3)c(=O)[nH]c(=O)c12	Training	794	6.1	5.8581	-0.2419	5.8516	-0.2484	0.026	-0.6265	-0.6432	7	9	0	0	0	0	0	1.7163	17	22
746	51135299	CCn1cnc2n(Cc3ccc(CNS(=O)(=O)CCc4ccccc4)cc3)c(=O)[nH]c(=O)c12	Training	1585	5.8	5.9508	0.1508	5.9558	0.1558	0.0324	0.3918	0.4049	7	10	0	0	0	0	0	2.4748	17	23
747	51205191	CN(C)S(=O)(=O)c1cc(ccc1C)-c1nn2c(C)nnc2c2ccccc12	Training	1259	5.9	6.2828	0.3828	6.2847	0.3847	0.0051	0.9807	0.9857	13	2	0	0	0	1	0	1.9125	15	19
748	51205206	CNS(=O)(=O)c1cc(ccc1C)-c1nn2c(C)nnc2c2ccccc12	Training	1995	5.7	6.0674	0.3674	6.0688	0.3688	0.004	0.9407	0.9444	11	2	0	0	0	1	0	1.8193	15	18
749	51205211	Cc1nnc2c3ccccc3c(nn12)-c1ccc(N2CCOCC2)c(NS(C)(=O)=O)c1	Training	251	6.6	7.1497	0.5497	7.1697	0.5697	0.0352	1.4301	1.4822	10	1	0	0	0	4	0	1.0677	19	21
750	51209127	CN(C)C(=O)c1cccc(Cn2cnc3ccc(cc23)-c2c(C)noc2C)c1	Prediction	631	6.2	5.8103	-0.3897	-	-	0.0043	-0.9981	-0.9981	10	5	0	0	0	0	0	3.3201	16	22
751	51209128	Cc1noc(C)c1-c1ccc2ncn(Cc3ccccc3C#N)c2c1	Training	1000	6	6.0257	0.0257	6.0258	0.0258	0.0039	0.0657	0.0659	12	5	0	0	0	0	0	3.4504	16	20
752	51209129	Cc1noc(C)c1-c1ccc2CCC(O)(c2c1)c1ccccc1	Training	1259	5.9	6.4565	0.5565	6.4626	0.5626	0.0109	1.4299	1.4456	16	5	0	0	0	0	0	3.8837	18	20
753	51209130	Cc1noc(C)c1-c1ccc2n(Cc3ccc(Cl)cc3)cnc2c1	Training	2512	5.6	5.7026	0.1026	5.7031	0.1031	0.0055	0.2628	0.2643	9	5	0	0	0	0	0	4.2208	16	19
754	51209131	Cc1noc(C)c1-c1ccc2CCC(OCCCN3CCOCC3)c2c1	Training	6310	5.2	5.5171	0.3171	5.5183	0.3183	0.0036	0.8119	0.8148	9	3	0	0	0	0	0	3.1648	16	21
755	51209133	Cc1noc(C)c1-c1ccc2ncn(Cc3cccc(F)c3)c2c1	Prediction	631	6.2	5.918	-0.282	-	-	0.0038	-0.7221	-0.7221	11	5	0	0	0	0	0	3.7156	16	19
756	51209134	COc1ccc(Cn2cnc3ccc(cc23)-c2c(C)noc2C)cc1	Training	794	6.1	6.0107	-0.0893	6.0102	-0.0898	0.0058	-0.2289	-0.2303	11	6	0	0	0	0	0	3.5448	16	20
757	51209135	Cc1noc(C)c1-c1ccc2ncn(Cc3cccc(Br)c3)c2c1	Training	1000	6	5.8103	-0.1897	5.8094	-0.1906	0.0043	-0.4859	-0.488	10	5	0	0	0	0	0	4.34	16	19
758	51209136	Cc1noc(C)c1-c1ccc2n(Cc3cccc(Br)c3)cnc2c1	Training	1585	5.8	5.918	0.118	5.9184	0.1184	0.0038	0.302	0.3032	11	5	0	0	0	0	0	4.34	16	19
759	51209137	Cc1noc(C)c1-c1ccc2ncn(Cc3ccc(Cl)c(Cl)c3)c2c1	Prediction	3981	5.4	5.7026	0.3026	-	-	0.0055	0.7753	0.7753	9	5	0	0	0	0	0	4.8268	16	19
760	51209138	Cc1noc(C)c1-c1ccc2CCC(OCCCN3CCNCC3)c2c1	Training	3981	5.4	5.5171	0.1171	5.5175	0.1175	0.0036	0.2998	0.3009	9	3	0	0	0	0	0	3.0213	16	21
761	51209139	Cc1noc(C)c1-c1ccc2CCC(OCCCN3CCCCC3)c2c1	Training	6310	5.2	5.5171	0.3171	5.5183	0.3183	0.0036	0.8119	0.8148	9	3	0	0	0	0	0	4.3288	17	22
762	51209140	Cc1noc(C)c1-c1ccc2CCC(OCCCN3CCCC3)c2c1	Prediction	6310	5.2	5.5171	0.3171	-	-	0.0036	0.8119	0.8119	9	3	0	0	0	0	0	3.9868	16	21
763	51209143	Cc1noc(C)c1-c1ccc2ncn(Cc3ccccc3Cl)c2c1	Training	794	6.1	6.0257	-0.0743	6.0254	-0.0746	0.0039	-0.1904	-0.1911	12	5	0	0	0	0	0	4.2208	16	19
764	51209144	COC(=O)c1ccc(Cn2cnc3ccc(cc23)-c2c(C)noc2C)cc1	Training	1259	5.9	5.7026	-0.1974	5.7015	-0.1985	0.0055	-0.506	-0.5087	9	5	0	0	0	0	0	3.5278	16	21
765	51209145	CN(C)C(=O)c1ccc(Cn2cnc3ccc(cc23)-c2c(C)noc2C)cc1	Training	1995	5.7	5.5949	-0.1051	5.5941	-0.1059	0.0073	-0.2697	-0.2717	8	5	0	0	0	0	0	3.3201	16	22
766	51209148	Cc1noc(C)c1-c1ccc2ncn(Cc3ccc(Cl)cc3)c2c1	Prediction	794	6.1	5.918	-0.182	-	-	0.0038	-0.4661	-0.4661	11	5	0	0	0	0	0	4.2208	16	19
767	51209149	Cc1noc(C)c1-c1ccc2ncn(Cc3cccc(Cl)c3)c2c1	Training	1259	5.9	6.0257	0.1257	6.0261	0.1261	0.0039	0.3217	0.323	12	5	0	0	0	0	0	4.2208	16	19
768	51209150	Cc1noc(C)c1-c1ccc2nc[nH]c2c1	Training	6310	5.2	5.5471	0.3471	5.5488	0.3488	0.0051	0.8892	0.8937	11	1	0	0	0	0	0	2.1245	10	12
769	51209155	Cc1noc(C)c1-c1ccc2n(Cc3ccc(O)cc3)c(C)nc2c1	Training	1995	5.7	5.8252	0.1252	5.8256	0.1256	0.0027	0.3205	0.3213	11	4	0	0	0	0	0	3.5025	16	20
770	51209156	COc1ccc(Cn2c(C)nc3ccc(cc23)-c2c(C)noc2C)cc1	Training	1585	5.8	6.1334	0.3334	6.1349	0.3349	0.0047	0.8539	0.8579	13	5	0	0	0	0	0	3.7782	16	21
771	51224460	COc1cc(ccc1Nc1ccc2N(C)C(=O)[C@@H](C)N(C3CCCC3)c2c1)C(=O)N1CCC(O)CC1	Training	110	6.959	6.8561	-0.1029	6.8553	-0.1037	0.008	-0.264	-0.2662	12	3	1	0	0	0	1	3.6732	24	28
772	51224465	C[C@H]1N(C2CCCC2)c2nc(Nc3ccc(cc3)C(=O)NC3CCN(C)CC3)ccc2N(C)C1=O	Training	190	6.721	6.4403	-0.2807	6.4379	-0.2831	0.0084	-0.7205	-0.7265	9	2	1	0	0	0	1	3.3988	23	27
773	51224502	COc1cc(ccc1Nc1ccc2N(C)C(=O)[C@H]3CCCCN3c2n1)C(=O)NC1CCN(C)CC1	Training	2700	5.569	6.1417	0.5727	6.1454	0.5764	0.0064	1.4683	1.4778	9	3	1	0	0	0	0	2.6621	22	26
774	51224505	COc1cc(ccc1Nc1ccc2N(C)C(=O)[C@@H](C)N(C3CCCC3)c2n1)C(=O)N1CCC(O)CC1	Training	47	7.328	6.9638	-0.3642	6.9603	-0.3677	0.0094	-0.9352	-0.944	13	3	1	0	0	0	1	3.3751	23	27
775	51224508	CC[C@H]1N(C2CCCC2)c2nc(Nc3ccc(cc3)C(=O)NC3CCN(C)CC3)ncc2N(C)C1=O	Training	280	6.553	6.4403	-0.1127	6.4393	-0.1137	0.0084	-0.2893	-0.2918	9	2	1	0	0	0	1	3.309	22	27
776	51225782	Cc1nnn(C2CCNCC2)c1-c1ccnc(Nc2cc(C)cc(C)c2)n1	Training	1300	5.886	5.9748	0.0888	5.9757	0.0897	0.0108	0.2281	0.2306	10	4	1	1	0	0	0	3.1674	17	20
777	51225790	Cc1cc(C)cc(Oc2nccc(n2)-c2c(ncn2C2CCNCC2)-c2ccc(F)cc2)c1	Training	3700	5.432	5.6583	0.2263	5.6601	0.2281	0.008	0.5806	0.5853	12	5	0	1	0	0	0	5.0708	24	26
778	51225791	Cc1ccc(Oc2nccc(n2)-c2c(ncn2C2CCNCC2)-c2ccc(F)cc2)cc1C	Training	2900	5.538	5.4579	-0.0801	5.4574	-0.0806	0.0063	-0.2054	-0.2067	11	4	0	1	0	0	0	5.0708	24	26
779	51225792	Cc1ccc(Nc2nccc(n2)-c2c(ncn2C2CCNCC2)-c2ccc(F)cc2)cc1C	Training	1300	5.886	5.5656	-0.3204	5.5634	-0.3226	0.0066	-0.8216	-0.8271	12	4	0	1	0	0	0	5.2056	24	26
780	51225793	Cc1cc(C)cc(Nc2nccc(n2)-c2c(ncn2C2CCNCC2)-c2ccc(F)cc2)c1	Prediction	1700	5.77	5.4429	-0.3271	-	-	0.0082	-0.8394	-0.8394	10	5	0	1	0	0	0	5.2056	24	26
781	51225871	OCCN1CCN(CC1)C(=O)c1cccc(c1)-c1cn(CCC=C)c(=O)c2[nH]ccc12	Prediction	3200	5.495	5.9629	0.4679	-	-	0.007	1.1999	1.1999	14	2	0	0	0	0	0	2.0603	17	24
782	51225875	C=CCCn1cc(-c2cc(C(=O)N3CCOCC3)c3nc[nH]c3c2)c2cc[nH]c2c1=O	Training	4400	5.357	5.7475	0.3905	5.749	0.392	0.0039	0.9998	1.0038	12	2	0	0	0	0	0	2.0709	18	23
783	51225880	Cn1cnc2cc(cc(C(=O)N3CCOCC3)c12)-c1cn(CCC=C)c(=O)c2[nH]ccc12	Prediction	3600	5.444	5.4579	0.0139	-	-	0.0063	0.0356	0.0356	11	4	0	1	0	0	0	2.2037	18	24
784	51225881	C=CCCn1cc(-c2cccc(c2)C(=O)N2CCCC2)c2cc[nH]c2c1=O	Training	1900	5.721	5.9629	0.2419	5.9646	0.2436	0.007	0.6203	0.6247	14	2	0	0	0	0	0	3.2933	17	22
785	51225886	CCN(CC)C(=O)c1cccc(c1)-c1cn(CCC=C)c(=O)c2[nH]ccc12	Training	690	6.161	5.9629	-0.1981	5.9615	-0.1995	0.007	-0.5081	-0.5117	14	2	0	0	0	0	0	3.3149	13	22
786	51225887	CN(C)C(=O)c1cccc(c1)-c1cn(CCC=C)c(=O)c2[nH]ccc12	Training	2500	5.602	5.7475	0.1455	5.748	0.146	0.0039	0.3725	0.374	12	2	0	0	0	0	0	2.5023	13	20
787	51225914	C=CCCn1cc(-c2cccc(c2)C(=O)N2CCOCC2)c2cc[nH]c2c1=O	Training	1000	6	5.8552	-0.1448	5.8544	-0.1456	0.0051	-0.3711	-0.373	13	2	0	0	0	0	0	2.4713	17	22
788	51225915	Nc1cc(cc(c1)-c1cn(CCC=C)c(=O)c2[nH]ccc12)C(=O)N1CCOCC1	Training	480	6.319	5.8552	-0.4638	5.8528	-0.4662	0.0051	-1.1884	-1.1945	13	2	0	0	0	0	0	1.794	17	22
789	51225916	FC(F)Oc1cc(cc(c1)-c1cn(CCC=C)c(=O)c2[nH]ccc12)C(=O)N1CCOCC1	Prediction	600	6.222	5.8402	-0.3818	-	-	0.003	-0.9772	-0.9772	12	3	0	0	0	0	0	2.6407	17	23
790	51225918	C=CCCn1cc(-c2cncc(c2)C(=O)N2CCOCC2)c2cc[nH]c2c1=O	Training	3200	5.495	5.6398	0.1448	5.6403	0.1453	0.0033	0.3706	0.3719	11	2	0	0	0	0	0	1.4704	16	21
791	51225920	COc1ncc(cc1C(=O)N1CCOCC1)-c1cn(CCC=C)c(=O)c2[nH]ccc12	Training	8600	5.066	5.6248	0.5588	5.6263	0.5603	0.0028	1.43	1.434	10	3	0	0	0	0	0	1.7518	16	22
792	51225922	CCn1cnc2cc(cc(C(=O)N3CCOCC3)c12)-c1cn(CCC=C)c(=O)c2[nH]ccc12	Training	2000	5.699	5.6733	-0.0257	5.6731	-0.0259	0.0077	-0.066	-0.0665	13	4	0	1	0	0	0	2.4597	18	25
793	51225927	CN(C1CCCCC1)C(=O)c1cccc(c1)-c1cn(CCC=C)c(=O)c2[nH]ccc12	Training	2400	5.62	6.1388	0.5188	6.1432	0.5232	0.0084	1.3313	1.3427	12	2	0	0	0	0	1	4.058	19	25
794	51225929	Fc1cc(cc(c1)-c1cn(CCC=C)c(=O)c2[nH]ccc12)C(=O)N1CCOCC1	Training	5000	5.301	5.7475	0.4465	5.7492	0.4482	0.0039	1.1432	1.1477	12	2	0	0	0	0	0	2.5721	17	22
795	51225932	Clc1ccc(cc1C(=O)N1CCOCC1)-c1cn(CCC=C)c(=O)c2[nH]ccc12	Training	5000	5.301	5.8552	0.5542	5.858	0.557	0.0051	1.4199	1.4272	13	2	0	0	0	0	0	3.0773	17	22
796	51225975	CN1CCN(CC1)C(=O)c1cccc(c1)-c1cn(CCC=C)c(=O)c2[nH]ccc12	Training	1500	5.824	5.9629	0.1389	5.9639	0.1399	0.007	0.3562	0.3587	14	2	0	0	0	0	0	2.5807	17	23
797	51225990	CCn1cnc2c(cc(cc12)-c1cn(CCC=C)c(=O)c2[nH]ccc12)C(=O)N1CCOCC1	Training	3400	5.469	5.8252	0.3562	5.8262	0.3572	0.0027	0.9116	0.914	11	4	0	0	0	0	0	2.4597	18	25
798	51225995	CCOc1ncc(cc1C(=O)N1CCOCC1)-c1cn(CCC=C)c(=O)c2[nH]ccc12	Training	7600	5.119	5.6248	0.5058	5.6262	0.5072	0.0028	1.2944	1.298	10	3	0	0	0	0	0	2.1581	16	23
799	51232430	Cn1cc(-c2cc(NS(C)(=O)=O)ccc2Oc2cccc(Br)c2)n2cncc2c1=O	Training	57	7.244	7.4578	0.2138	7.4647	0.2207	0.0314	0.5552	0.5732	12	2	0	0	0	4	0	3.4769	18	20
800	51232435	Cn1cc(-c2cc(NS(C)(=O)=O)ccc2Oc2ccc(F)cc2)n2cncc2c1=O	Training	44	7.357	7.4578	0.1008	7.4611	0.1041	0.0314	0.2618	0.2703	12	2	0	0	0	4	0	2.8525	18	20
801	51232436	CCS(=O)(=O)Nc1ccc(Oc2ccc(cc2)C(C)C)c(c1)-c1cn(C)c(=O)c2cncn12	Prediction	49	7.31	7.6433	0.3333	-	-	0.0306	0.865	0.865	12	4	0	0	0	4	0	4.4357	18	24
802	51232437	CCS(=O)(=O)Nc1ccc(Oc2cc(F)c(F)c(F)c2)c(c1)-c1cn(C)c(=O)c2cncn12	Training	46	7.337	7.6732	0.3362	7.6842	0.3472	0.0317	0.8732	0.9018	14	2	0	0	0	4	0	3.5511	18	21
803	51232438	CCS(=O)(=O)Nc1ccc(Oc2ccc(F)cc2F)c(c1)-c1cn(C)c(=O)c2cncn12	Training	33	7.481	7.4578	-0.0232	7.4571	-0.0239	0.0314	-0.0602	-0.0622	12	2	0	0	0	4	0	3.4503	18	21
804	51232439	CCS(=O)(=O)Nc1ccc(Oc2cc(F)ccc2C)c(c1)-c1cn(C)c(=O)c2cncn12	Training	34	7.469	7.6433	0.1743	7.6488	0.1798	0.0306	0.4523	0.4666	12	4	0	0	0	4	0	3.6934	18	22
805	51232440	CCS(=O)(=O)Nc1ccc(Oc2cc(C)ccc2F)c(c1)-c1cn(C)c(=O)c2cncn12	Training	21	7.678	7.6433	-0.0347	7.6422	-0.0358	0.0306	-0.0902	-0.093	12	4	0	0	0	4	0	3.6934	18	22
806	51232441	Cn1cc(-c2cc(NS(C)(=O)=O)ccc2Oc2ccc(Br)cc2)n2cncc2c1=O	Training	44	7.357	7.5655	0.2085	7.5722	0.2152	0.0312	0.5414	0.5588	13	2	0	0	0	4	0	3.4769	18	20
807	51232446	CCS(=O)(=O)Nc1ccc(Oc2ccc(F)cc2)c(c1)-c1cn(C)c(=O)c2cncn12	Training	30	7.523	7.4578	-0.0652	7.4557	-0.0673	0.0314	-0.1693	-0.1748	12	2	0	0	0	4	0	3.3495	18	21
808	51241012	CCCOCc1ccc(O)c2ncccc12	Training	2100	5.678	5.5321	-0.1459	5.5316	-0.1464	0.0034	-0.3736	-0.3748	10	2	0	0	0	0	0	2.3212	9	13
809	51241020	Oc1ccc(\C=N\NC(=O)CCc2ccccc2)c2cccnc12	Training	4300	5.367	5.1013	-0.2657	5.0985	-0.2685	0.0102	-0.6826	-0.6896	6	2	0	0	0	0	0	3.6244	15	19
810	51241021	Oc1ccc(\C=N\NC(=O)c2cccc(Br)c2)c2cccnc12	Training	5200	5.284	4.9158	-0.3682	4.9109	-0.3731	0.0132	-0.9472	-0.9599	6	0	0	0	0	0	0	3.8971	15	17
811	51241022	Oc1ccc(CNc2ccc(cc2)C(F)(F)F)c2cccnc12	Prediction	4800	5.319	5.8103	0.4913	-	-	0.0043	1.2581	1.2581	10	5	0	0	0	0	0	3.5433	15	17
812	51241027	Oc1ccc(Cn2cnc3ccccc23)c2cccnc12	Training	337	6.472	5.8252	-0.6468	5.8235	-0.6485	0.0027	-1.6551	-1.6595	11	4	0	0	0	0	0	2.7198	16	17
813	51241033	Oc1ccc([N+]([O-])=O)c2cccnc12	Training	980	6.009	6.1208	0.1118	6.1244	0.1154	0.0312	0.2902	0.2996	9	0	2	1	0	0	0	0.7083	9	9
814	51241035	Oc1ccc(\C=N\NC(=O)Cc2ccccc2)c2cccnc12	Training	4700	5.328	5.1013	-0.2267	5.0989	-0.2291	0.0102	-0.5824	-0.5884	6	2	0	0	0	0	0	3.17	15	18
815	51241036	Oc1ccc(CSc2ccccc2)c2cccnc12	Training	3000	5.523	5.7325	0.2095	5.733	0.21	0.0025	0.5361	0.5374	11	3	0	0	0	0	0	3.5913	15	16
816	51241037	CC1=NN(C(=O)C1)c1ccc2cccc(O)c2n1	Training	1000	6	5.3466	-0.6534	5.3416	-0.6584	0.0076	-1.6761	-1.689	10	0	0	0	0	0	0	2.1383	12	13
817	51241038	Oc1ccc(CNc2cccc(c2)C(F)(F)F)c2cccnc12	Training	4800	5.319	5.5949	0.2759	5.5969	0.2779	0.0073	0.7076	0.7127	8	5	0	0	0	0	0	3.5433	15	17
818	51241039	CCOC(=O)C1CCCN(Cc2ccc(O)c3ncccc23)C1	Training	738	6.132	5.8552	-0.2768	5.8537	-0.2783	0.0051	-0.7093	-0.7129	13	2	0	0	0	0	0	2.213	14	18
819	51241043	Oc1ccc(CN2CCCCCC2)c2cccnc12	Training	670	6.174	5.8552	-0.3188	5.8535	-0.3205	0.0051	-0.8169	-0.8211	13	2	0	0	0	0	0	2.7278	15	16
820	51241044	Nc1ccc2c(Cn3ccnc3)ccc(O)c2n1	Training	292	6.535	5.9329	-0.6021	5.9312	-0.6038	0.0029	-1.5409	-1.5454	12	4	0	0	0	0	0	0.9545	12	13
821	51241045	Oc1ccc(Cn2cnc3cc(ccc23)[N+]([O-])=O)c2cccnc12	Training	107	6.971	6.9667	-0.0043	6.9667	-0.0043	0.0209	-0.011	-0.0112	10	4	2	0	0	0	0	1.7982	16	17
822	51241048	Cn1c(\N=N\c2ccc(O)c3ncccc23)nc2ccccc12	Training	370	6.432	5.9413	-0.4907	5.9372	-0.4948	0.0082	-1.2592	-1.2696	8	2	1	0	0	0	0	3.934	16	17
823	51241049	Oc1ccc(Cn2nnc3ccccc23)c2cccnc12	Training	155	6.81	6.2494	-0.5606	6.2461	-0.5639	0.0059	-1.4369	-1.4454	10	3	1	0	0	0	0	2.1347	15	16
824	51242049	Cc1noc(C)c1-c1cc(c2cc(N3CCCC3)c(=O)[nH]c2c1)S(=O)(=O)NC1CCCC1	Training	420	6.377	6.0311	-0.3459	6.0283	-0.3487	0.0079	-0.8876	-0.8947	11	2	0	0	0	0	1	2.6629	21	23
825	51242058	Cc1noc(C)c1-c1cc(-c2c(C)[nH]nc2C2CC2)c2[nH]c(nc2c1)C1CC1	Training	76	7.119	6.6377	-0.4813	6.6235	-0.4955	0.0287	-1.2479	-1.2848	13	2	0	0	0	0	2	4.2403	19	22
826	51242059	Cc1noc(C)c1-c1cc(-c2c(C)noc2C)c2nc([nH]c2c1)C1CC1	Training	148	6.83	6.2465	-0.5835	6.2408	-0.5892	0.0096	-1.4985	-1.5131	13	2	0	0	0	0	1	3.9901	16	20
827	51242067	Cc1n[nH]c(C)c1-c1cc(cc2[nH]c(nc12)C1CC1)-c1c(C)noc1C	Training	144	6.842	6.2465	-0.5955	6.2407	-0.6013	0.0096	-1.5293	-1.5442	13	2	0	0	0	0	1	3.4734	16	20
828	51242070	Cc1noc(C)c1-c1cc(c2ccc(=O)[nH]c2c1)S(=O)(=O)NC1CCCC1	Training	905	6.043	6.046	0.003	6.0461	0.0031	0.0102	0.0078	0.0079	12	1	0	0	0	0	1	2.1515	17	19
829	51242072	Cc1noc(CO)c1-c1ccc(C)c(c1)S(=O)(=O)NC1CCCC1	Training	2531	5.597	5.8007	0.2037	5.8027	0.2057	0.01	0.5232	0.5284	8	3	0	0	0	0	1	2.2667	14	17
830	51242104	Cc1noc(C)c1-c1cc(c2nc([nH]c2c1)C1CC1)S(=O)(=O)NC1CCCC1	Training	203	6.693	6.0065	-0.6865	5.9849	-0.7081	0.0306	-1.7818	-1.838	8	1	0	0	0	0	2	3.4639	18	20
831	51242105	Cc1cc(cnn1)-c1ccc(C)c(c1)S(=O)(=O)NC1CCCC1	Training	3942	5.404	5.9084	0.5044	5.9127	0.5087	0.0084	1.2944	1.3054	9	3	0	0	0	0	1	2.5699	15	17
832	51249861	COC(=O)CCCCCN1CCc2c(C1)sc1nc([nH]c(=O)c21)-c1c(C)noc1C	Training	3620	5.441	5.057	-0.384	5.0544	-0.3866	0.0067	-0.9846	-0.9913	9	2	0	1	0	0	0	2.564	12	21
833	51249870	CN1CCc2c(C1)sc1nc([nH]c(=O)c21)-c1cc(C)c(OCCCCCC(=O)NO)c(C)c1	Training	2050	5.688	5.6098	-0.0782	5.6095	-0.0785	0.0041	-0.2002	-0.201	9	4	0	0	0	0	0	3.0334	15	24
834	51249874	CN1CCc2c(C1)sc1nc([nH]c(=O)c21)-c1cc(C)c(OCc2ccc(cc2)C(=O)NO)c(C)c1	Training	1770	5.752	5.903	0.151	5.904	0.152	0.0065	0.3871	0.3896	10	6	0	0	0	0	0	2.989	21	26
835	51249876	CN1CCc2c(C1)sc1nc([nH]c(=O)c21)-c1cc(C)c(OCCCC(=O)NO)c(C)c1	Prediction	1170	5.932	5.7175	-0.2145	-	-	0.003	-0.5489	-0.5489	10	4	0	0	0	0	0	2.1246	15	22
836	51249880	Oc1ccc(cc1)-c1nc2sc3CCCc3c2c(=O)[nH]1	Training	9280	5.032	5.3317	0.2997	5.3333	0.3013	0.0056	0.7679	0.7723	9	1	0	0	0	0	0	2.7328	15	15
837	51249890	COC(=O)CN1CCc2c(C1)sc1nc([nH]c(=O)c21)-c1c(C)noc1C	Training	6680	5.175	5.057	-0.118	5.0562	-0.1188	0.0067	-0.3025	-0.3046	9	2	0	1	0	0	0	0.7464	12	17
838	51249891	COC(=O)CCCN1CCc2c(C1)sc1nc([nH]c(=O)c21)-c1c(C)noc1C	Prediction	5930	5.227	5.057	-0.17	-	-	0.0067	-0.4359	-0.4359	9	2	0	1	0	0	0	1.6552	12	19
839	51249947	CN1CCc2c(C1)sc1nc([nH]c(=O)c21)-c1cc(C)c(OCc2cccc(c2)C(=O)NO)c(C)c1	Training	1930	5.714	5.7953	0.0813	5.7959	0.0819	0.0078	0.2085	0.2102	9	6	0	0	0	0	0	2.989	21	26
840	51249952	CCN1CCc2c(C1)sc1nc([nH]c(=O)c21)-c1cc(C)c(O)c(C)c1	Training	5600	5.252	5.6098	0.3578	5.6113	0.3593	0.0041	0.9163	0.9201	9	4	0	0	0	0	0	2.7308	15	19
841	51249953	CN1CCc2c(C1)sc1nc([nH]c(=O)c21)-c1c(C)noc1C	Training	2410	5.618	4.9493	-0.6687	4.9439	-0.6741	0.008	-1.7157	-1.7296	8	2	0	1	0	0	0	1.1885	12	15
842	51251732	CCNC(=O)c1cc2c(cn(C)c(=O)c2[nH]1)-c1cc(ccc1Oc1c(C)cc(F)cc1C)C(C)(C)O	Prediction	28	7.553	7.1588	-0.3942	-	-	0.0161	-1.0156	-1.0156	15	7	1	0	0	0	0	4.0266	19	28
843	51256606	COc1cc(Cl)ccc1S(=O)(=O)Nc1ccc2oc(=O)ccc2c1	Prediction	930	6.032	5.3317	-0.7003	-	-	0.0056	-1.7948	-1.7948	9	1	0	0	0	0	0	2.3325	15	16
844	51256607	O=C(Nc1ccc2[nH]c(=O)c3ccccc3c2c1)Oc1ccccc1	Training	6020	5.22	5.2389	0.0189	5.2391	0.0191	0.008	0.0486	0.049	9	0	0	0	0	0	0	3.8636	19	20
845	51256608	O=C(Nc1ccccc1)Nc1ccc2[nH]c(=O)c3ccccc3c2c1	Training	9930	5.003	5.2389	0.2359	5.2408	0.2378	0.008	0.6054	0.6103	9	0	0	0	0	0	0	3.5806	19	20
846	51256609	O=c1[nH]c2ccc(NS(=O)(=O)c3ccccc3)cc2c2ccccc12	Training	1640	5.785	6.0973	0.3123	6.1005	0.3155	0.0101	0.8022	0.8104	13	0	0	0	0	1	0	2.7383	19	19
847	51256610	CCCCS(=O)(=O)Nc1ccc2[nH]c(=O)c3ccccc3c2c1	Training	5540	5.256	5.7742	0.5182	5.7787	0.5227	0.0085	1.33	1.3414	10	0	0	0	0	1	0	2.8937	13	17
848	51256612	COc1ccccc1S(=O)(=O)Nc1ccc2[nH]c(=O)c3ccccc3c2c1	Training	480	6.319	5.7592	-0.5598	5.7553	-0.5637	0.0069	-1.4355	-1.4455	9	1	0	0	0	1	0	2.6683	19	20
849	51256613	COc1ccc(cc1)S(=O)(=O)Nc1ccc2[nH]c(=O)c3ccccc3c2c1	Training	1320	5.879	6.4054	0.5264	6.4113	0.5323	0.0111	1.3529	1.3681	15	1	0	0	0	1	0	2.6683	19	20
850	51256614	O=c1[nH]c2ccc(NS(=O)(=O)c3cccc(c3)C#N)cc2c2ccccc12	Training	1790	5.747	6.0973	0.3503	6.1009	0.3539	0.0101	0.8998	0.909	13	0	0	0	0	1	0	2.5739	19	20
851	51256617	CCCS(=O)(=O)Nc1ccc2[nH]c(=O)c3ccccc3c2c1	Training	6710	5.173	5.7742	0.6012	5.7794	0.6064	0.0085	1.543	1.5563	10	0	0	0	0	1	0	2.4393	13	16
852	51256618	Clc1ccc(cc1)S(=O)(=O)Nc1ccc2[nH]c(=O)c3ccccc3c2c1	Training	850	6.071	6.3127	0.2417	6.3162	0.2452	0.0144	0.6222	0.6313	15	0	0	0	0	1	0	3.3443	19	19
853	51256620	CC(C)(C)c1ccc(cc1)S(=O)(=O)Nc1ccc2[nH]c(=O)c3ccccc3c2c1	Training	1130	5.947	6.4982	0.5512	6.503	0.556	0.0088	1.4147	1.4273	15	2	0	0	0	1	0	4.3202	19	23
854	51256622	O=c1[nH]c2ccc(NS(=O)(=O)Cc3ccccc3)cc2c2ccccc12	Training	5170	5.287	5.852	0.565	5.8551	0.5681	0.0055	1.4478	1.4557	9	2	0	0	0	1	0	2.9721	19	20
855	51256623	Clc1ccccc1S(=O)(=O)Nc1ccc2[nH]c(=O)c3ccccc3c2c1	Prediction	1250	5.903	5.6665	-0.2365	-	-	0.0093	-0.6072	-0.6072	9	0	0	0	0	1	0	3.3443	19	19
856	51256624	Clc1cccc(c1)S(=O)(=O)Nc1ccc2[nH]c(=O)c3ccccc3c2c1	Training	790	6.102	6.205	0.103	6.2062	0.1042	0.0119	0.2648	0.268	14	0	0	0	0	1	0	3.3443	19	19
857	51258451	CN1C(=O)c2cccc3c(NS(=O)(=O)c4cccs4)ccc1c23	Prediction	3724	5.429	5.6398	0.2108	-	-	0.0033	0.5396	0.5396	11	2	0	0	0	0	0	2.6209	15	16
858	51258452	COc1ccccc1S(=O)(=O)Nc1ccc2N(C)C(=O)c3cccc1c23	Training	2479	5.606	5.5171	-0.0889	5.5168	-0.0892	0.0036	-0.2276	-0.2284	9	3	0	0	0	0	0	2.5618	17	19
859	51258455	COc1ccccc1S(=O)(=O)Nc1ccc2N(C)C(=O)c3cc(cc1c23)-c1cnn(c1)C1CC1	Prediction	238	6.623	6.3242	-0.2988	-	-	0.0077	-0.7665	-0.7665	12	4	0	0	0	0	1	3.1011	23	25
860	51258457	COc1ccccc1S(=O)(=O)Nc1ccc2N(C)C(=O)c3cc(Cl)nc1c23	Training	656	6.183	5.5171	-0.6659	5.5147	-0.6683	0.0036	-1.7048	-1.711	9	3	0	0	0	0	0	2.3868	16	18
861	51258466	CN1C(=O)c2cccc3c(NS(=O)(=O)c4ccccc4Cl)ccc1c23	Training	1529	5.816	5.4244	-0.3916	5.4227	-0.3933	0.0041	-1.0029	-1.0071	9	2	0	0	0	0	0	3.2378	17	18
862	51258467	CN1C(=O)c2cccc3c(NS(=O)(=O)c4ccccc4C)ccc1c23	Training	709	6.149	5.7175	-0.4315	5.7162	-0.4328	0.003	-1.1043	-1.1077	10	4	0	0	0	0	0	2.9757	17	19
863	51258468	CN1C(=O)c2cccc3c(NS(=O)(=O)c4c(F)cccc4F)ccc1c23	Training	9065	5.043	5.6398	0.5968	5.6418	0.5988	0.0033	1.5277	1.5328	11	2	0	0	0	0	0	2.8334	17	18
864	51258469	CN1C(=O)c2cccc3c(NS(=O)(=O)c4cccc(Cl)c4F)ccc1c23	Training	1696	5.771	5.5321	-0.2389	5.5313	-0.2397	0.0034	-0.6116	-0.6137	10	2	0	0	0	0	0	3.3386	17	18
865	51258471	CN1C(=O)c2ccnc3c(NS(=O)(=O)c4ccc(C)cc4)ccc1c23	Prediction	1569	5.804	5.6098	-0.1942	-	-	0.0041	-0.4972	-0.4972	9	4	0	0	0	0	0	2.0973	16	18
866	51258472	COc1ccccc1S(=O)(=O)Nc1ccc2N(C)C(=O)c3ccnc1c23	Training	205	6.688	5.4094	-1.2786	5.4028	-1.2852	0.0052	-3.276	-3.293	8	3	0	0	0	0	0	1.6834	16	18
867	51258473	CN1C(=O)c2cc(Cl)nc3c(NS(=O)(=O)c4ccc(Cl)cc4)ccc1c23	Training	2598	5.585	5.4244	-0.1606	5.4237	-0.1613	0.0041	-0.4113	-0.413	9	2	0	0	0	0	0	3.0628	16	17
868	51258474	COc1ccccc1S(=O)(=O)Nc1ccc2N(C)C(=O)c3cc(NC4CC4)nc1c23	Training	271	6.567	6.1088	-0.4582	6.1052	-0.4618	0.0079	-1.1756	-1.185	10	4	0	0	0	0	1	2.2115	19	21
869	51258475	COc1ccccc1S(=O)(=O)Nc1ccc2N(C)C(=O)c3cc(NCC4CCOCC4)nc1c23	Prediction	503	6.298	5.6098	-0.6882	-	-	0.0041	-1.7622	-1.7622	9	4	0	0	0	0	0	2.2682	21	24
870	51258487	CN1C(=O)c2cc(cc3c(NS(=O)(=O)c4ccc(Cl)cc4)ccc1c23)-c1cnn(c1)C1CC1	Prediction	666	6.177	6.1238	-0.0532	-	-	0.0072	-0.1365	-0.1365	11	3	0	0	0	0	1	3.7771	23	24
871	51258489	CN1C(=O)c2cccc3c(NS(=O)(=O)c4cccnc4)ccc1c23	Training	13675	4.864	5.2724	0.4084	5.2749	0.4109	0.0061	1.047	1.0534	11	2	0	1	0	0	0	1.6309	16	17
872	51258491	CN1C(=O)c2cccc3c(NS(=O)(=O)c4ccc(Cl)cc4)ccc1c23	Training	2717	5.566	5.5321	-0.0339	5.532	-0.034	0.0034	-0.0868	-0.0871	10	2	0	0	0	0	0	3.2378	17	18
873	51258493	COc1cc(Cl)ccc1S(=O)(=O)Nc1ccc2N(C)C(=O)c3cccc1c23	Training	3468	5.46	5.5171	0.0571	5.5173	0.0573	0.0036	0.1462	0.1467	9	3	0	0	0	0	0	3.1678	17	19
874	51258495	COc1ccccc1S(=O)(=O)Nc1ccc2N(C)C(=O)c3cc(NC(C)(C)C)nc1c23	Training	2085	5.681	5.7175	0.0365	5.7176	0.0366	0.003	0.0935	0.0938	10	4	0	0	0	0	0	2.828	16	22
875	51258497	COc1ccccc1S(=O)(=O)Nc1ccc2N(C)C(=O)c3cc(nc1c23)N1CCN(C)CC1	Training	2117	5.674	5.8252	0.1512	5.8256	0.1516	0.0027	0.387	0.388	11	4	0	0	0	0	0	1.8132	20	23
876	51258499	COc1ccccc1S(=O)(=O)Nc1ccc2N(C)C(=O)c3cc(nc1c23)-c1ccco1	Training	982	6.008	5.7325	-0.2755	5.7318	-0.2762	0.0025	-0.7049	-0.7067	11	3	0	0	0	0	0	2.6593	20	22
877	51258507	Cc1cc(cc(C)c1O)\N=N\c1ccc(cc1)S(=O)(=O)Nc1ccc(cc1)C#N	Training	328	6.484	6.1569	-0.3271	6.1516	-0.3324	0.0158	-0.8427	-0.8562	7	3	0	0	0	2	0	4.3386	18	21
878	51258512	CN1C(=O)c2cccc3c(NS(=O)(=O)c4ccccc4)ccc1c23	Training	709	6.149	5.6398	-0.5092	5.6381	-0.5109	0.0033	-1.3035	-1.3079	11	2	0	0	0	0	0	2.6318	17	18
879	51258515	CN1C(=O)c2cccc3c(NS(=O)(=O)c4ccc(C)cc4)ccc1c23	Training	545	6.264	5.8252	-0.4388	5.8241	-0.4399	0.0027	-1.1228	-1.1258	11	4	0	0	0	0	0	2.9757	17	19
880	51258527	COc1ccccc1S(=O)(=O)Nc1ccc2N(C)C(=O)c3cc(NCC4CCN(C)CC4)nc1c23	Prediction	1284	5.891	5.5021	-0.3889	-	-	0.0057	-0.9966	-0.9966	8	4	0	0	0	0	0	2.3776	21	25
881	51258532	CN1C(=O)c2cccc3c(NS(=O)(=O)c4ccc(F)cc4C)ccc1c23	Training	810	6.092	5.8252	-0.2668	5.8245	-0.2675	0.0027	-0.6827	-0.6845	11	4	0	0	0	0	0	3.0765	17	19
882	51258541	CN1C(=O)c2cccc3c(NS(=O)(=O)c4ccccc4OC(F)(F)F)ccc1c23	Training	3888	5.41	5.6248	0.2148	5.6254	0.2154	0.0028	0.5497	0.5512	10	3	0	0	0	0	0	3.7308	17	19
883	51258542	CN1C(=O)c2ccnc3c(NS(=O)(=O)c4ccc(Cl)cc4)ccc1c23	Training	3466	5.46	5.4244	-0.0356	5.4242	-0.0358	0.0041	-0.0912	-0.0916	9	2	0	0	0	0	0	2.3594	16	17
884	51258544	COc1ccccc1S(=O)(=O)Nc1ccc2N(C)C(=O)c3cc(nc1c23)-n1ccnc1	Prediction	889	6.051	6.0524	0.0014	-	-	0.0038	0.0036	0.0036	10	3	0	0	0	1	0	2.746	19	21
885	51258551	CN1C(=O)c2cc(cc3c(NS(=O)(=O)c4ccc(Cl)cc4)ccc1c23)-c1cnn(C)c1	Training	348	6.458	5.8402	-0.6178	5.8384	-0.6196	0.003	-1.5812	-1.5858	12	3	0	0	0	0	0	2.9593	20	22
886	51260080	C[C@H]1CCN(C1)S(=O)(=O)c1cc(NC(=O)Cn2c3ccccc3oc2=O)ccc1Br	Training	10000	5	5.6366	0.6366	5.6427	0.6427	0.0096	1.6346	1.6504	7	2	0	0	0	1	0	3.1116	17	20
887	51266275	Cc1nnn(C2CCNCC2)c1-c1cccc(Nc2cc(C)cc(C)c2)n1	Prediction	3900	5.409	6.2979	0.8889	-	-	0.0129	2.2864	2.2864	13	4	1	1	0	0	0	3.7116	18	21
888	51266302	Cc1nnn(C2CCNCC2)c1-c1cccc(Oc2cc(C)cc(C)c2)n1	Prediction	2900	5.538	6.1902	0.6522	-	-	0.0116	1.6764	1.6764	12	4	1	1	0	0	0	3.5768	18	21
889	51275803	Cc1nnc2COCc3c(Cc4ccccc4)c(sc3-n12)C#CC(C)(C)C	Training	200	6.699	6.4498	-0.2492	6.4483	-0.2507	0.006	-0.6387	-0.6425	11	4	1	0	0	0	0	4.192	14	22
890	51275809	Cc1sc-2c(COCc3nnc(C)n-23)c1Cc1ccccc1	Training	100	7	6.4648	-0.5352	6.4611	-0.5389	0.0068	-1.3724	-1.3818	12	3	1	0	0	0	0	2.2761	14	17
891	51275811	Cc1nnc2COCc3c(Cc4ccccc4)c(sc3-n12)C1CC1	Training	550	6.26	6.8561	0.5961	6.8609	0.6009	0.008	1.5295	1.5418	12	3	1	0	0	0	1	3.043	17	19
892	51275812	Cc1nnc2COCc3c(Cc4ccccc4)c(sc3-n12)C#C	Training	210	6.678	6.6652	-0.0128	6.6651	-0.0129	0.0079	-0.0327	-0.033	13	4	1	0	0	0	0	2.0334	14	18
893	51275813	CN(C)CC#Cc1sc-2c(COCc3nnc(C)n-23)c1Cc1ccccc1	Training	270	6.569	6.3421	-0.2269	6.3408	-0.2282	0.006	-0.5815	-0.585	10	4	1	0	0	0	0	2.247	14	21
894	51275814	CC(C)C#Cc1sc-2c(COCc3nnc(C)n-23)c1Cc1ccccc1	Training	44	7.357	6.6652	-0.6918	6.6598	-0.6972	0.0079	-1.7748	-1.7889	13	4	1	0	0	0	0	3.6262	14	21
895	51275815	Cc1nnc2COCc3c(Cc4ccccc4)c(sc3-n12)C#CC1CC1	Training	18	7.745	7.0565	-0.6885	7.0502	-0.6948	0.0091	-1.7676	-1.7839	13	4	1	0	0	0	1	3.2716	17	21
896	51275816	Cc1nnc2COCc3c(Cc4ccccc4)c(sc3-n12)C#CC1CCNCC1	Training	200	6.699	6.3421	-0.3569	6.34	-0.359	0.006	-0.9147	-0.9202	10	4	1	0	0	0	0	2.9901	19	23
897	51275838	Cc1nnc2COCc3c(Cc4ccccc4)c(sc3-n12)C#N	Training	720	6.143	6.6652	0.5222	6.6694	0.5264	0.0079	1.3399	1.3505	13	4	1	0	0	0	0	1.7678	14	17
898	51275839	Cc1nnc2COCc3c(Cc4ccccc4)c(sc3-n12)C#CC1CCCC1	Training	63	7.201	6.8411	-0.3599	6.8385	-0.3625	0.0073	-0.9231	-0.9299	11	4	1	0	0	0	1	3.9556	19	23
899	51275846	Cc1nnc2COCc3c(Cc4ccccc4)c(sc3-n12)C#CC1CCC1	Training	34	7.469	6.8411	-0.6279	6.8365	-0.6325	0.0073	-1.6105	-1.6224	11	4	1	0	0	0	1	3.6136	18	22
900	51275858	Cc1nnc2COCc3c(Cc4ccccc4)c(sc3-n12)C#CC1CCCCC1	Prediction	200	6.699	6.8411	0.1421	-	-	0.0073	0.3645	0.3645	11	4	1	0	0	0	1	4.2976	20	24
901	51275859	Cc1nnc2COCc3c(Cc4ccccc4)c(sc3-n12)C#Cc1cncn1C	Prediction	50	7.301	7.1522	-0.1488	-	-	0.0235	-0.3848	-0.3848	10	6	2	0	0	0	0	2.4632	17	22
902	51285018	Cc1noc(C)c1Cn1c2sc3CC(CCc3c2c(nc1=O)-c1ccc(F)cc1)C(C)(C)C	Training	3600	5.444	5.5805	0.1365	5.5816	0.1376	0.0074	0.3502	0.3529	13	3	0	1	0	0	0	6.4041	19	26
903	51285019	Cc1noc(C)c1Cn1c2sc3CC(CCc3c2c(nc1=O)-c1ccccc1Cl)C(C)(C)C	Prediction	1600	5.796	5.5805	-0.2155	-	-	0.0074	-0.5527	-0.5527	13	3	0	1	0	0	0	6.9093	19	26
904	51285023	Cc1noc(C)c1Cn1c2sc3CC(CCc3c2c(nc1=O)-c1ccc(Cl)cc1)C(C)(C)C	Training	2400	5.62	5.6882	0.0682	5.6889	0.0689	0.0092	0.1752	0.1768	14	3	0	1	0	0	0	6.9093	19	26
905	51285024	Cc1noc(C)c1Cn1c2sc3CC(CCc3c2c(nc1=O)-c1cccc(Cl)c1)C(C)(C)C	Training	3100	5.509	5.5805	0.0715	5.5811	0.0721	0.0074	0.1835	0.1849	13	3	0	1	0	0	0	6.9093	19	26
906	51285026	Cc1noc(C)c1Cn1c2sc3CC(CCc3c2c(nc1=O)-c1ccccc1)C(C)(C)C	Training	8200	5.086	5.5805	0.4945	5.5842	0.4982	0.0074	1.2685	1.278	13	3	0	1	0	0	0	6.3033	19	26
907	51289406	CNc1cc(cn(C)c1=O)-c1ccc2cnn(CC3CC3)c2c1	Prediction	1960	5.708	6.1088	0.4008	-	-	0.0079	1.0284	1.0284	10	4	0	0	0	0	1	0.5507	15	18
908	51289407	CNc1cc(cn(C)c1=O)-c1ccc2cnn(Cc3ccc(F)cc3)c2c1	Training	1400	5.854	5.903	0.049	5.9033	0.0493	0.0065	0.1256	0.1264	10	6	0	0	0	0	0	1.4349	18	21
909	51289410	CNc1cc(cn(C)c1=O)-c1ccc2cnn(Cc3ccc(F)c(F)c3)c2c1	Prediction	860	6.066	6.0107	-0.0553	-	-	0.0058	-0.1418	-0.1418	11	6	0	0	0	0	0	1.5357	18	21
910	51289411	CNc1cc(cn(C)c1=O)-c1ccc2cnn(Cc3ccc(C)cc3)c2c1	Training	1600	5.796	6.0884	0.2924	6.0925	0.2965	0.0137	0.7525	0.763	10	8	0	0	0	0	0	1.678	18	22
911	51289413	CCNc1cc(cn(C)c1=O)-c1ccc2cnn(Cc3ccc(F)cc3)c2c1	Training	2250	5.648	6.0107	0.3627	6.0128	0.3648	0.0058	0.9296	0.935	11	6	0	0	0	0	0	1.8412	18	22
912	51289414	CNc1cc(cn(C)c1=O)-c1ccc2cnn(CC3CCCCC3)c2c1	Training	1810	5.742	6.2165	0.4745	6.2201	0.4781	0.0075	1.2172	1.2264	11	4	0	0	0	0	1	1.5767	18	21
913	51289415	CCOC(=O)Cn1ncc2ccc(cc12)-c1cc(NC)c(=O)n(C)c1	Prediction	1900	5.721	5.7175	-0.0035	-	-	0.003	-0.0089	-0.0089	10	4	0	0	0	0	0	-0.2095	12	18
914	51289416	CNc1cc(cn(C)c1=O)-c1ccc2cnn(Cc3cc(OC)cc(OC)c3)c2c1	Training	550	6.26	6.1961	-0.0639	6.1953	-0.0647	0.0127	-0.1643	-0.1664	11	8	0	0	0	0	0	1.1941	18	23
915	51289419	CCNc1cc(cn(C)c1=O)-c1ccc2cnn(Cc3cc(OC)cc(OC)c3)c2c1	Prediction	1810	5.742	6.1961	0.4541	-	-	0.0127	1.168	1.168	11	8	0	0	0	0	0	1.6004	18	24
916	51289420	CNc1cc(cn(C)c1=O)-c1ccc2cnn(Cc3ccc(OC)cc3)c2c1	Training	1600	5.796	6.1034	0.3074	6.1061	0.3101	0.0088	0.7891	0.7961	11	7	0	0	0	0	0	1.2641	18	22
917	51289421	CNc1cc(cn(C)c1=O)-c1ccc2cnn(Cc3ccc(OC)c(F)c3)c2c1	Training	1400	5.854	6.1034	0.2494	6.1056	0.2516	0.0088	0.6402	0.6459	11	7	0	0	0	0	0	1.3649	18	22
918	51292908	CC(=O)N1CCC(Cn2c(nc3ccccc23)-c2cc(C)c(O)c(C)c2)C1	Training	2512	5.6	5.8737	0.2737	5.8766	0.2766	0.0104	0.7031	0.7105	14	5	0	1	0	0	0	3.6373	17	22
919	51292910	CNC(=O)c1ccc2n(CC3CCN(CC3)C(C)=O)c(nc2c1)-c1cc(C)c(O)c(C)c1	Training	251	6.6	6.1334	-0.4666	6.1312	-0.4688	0.0047	-1.1953	-1.2009	13	5	0	0	0	0	0	3.4181	18	25
920	51292911	CNC(=O)c1ccc2n(CC3CCN(CC3)C(=O)c3ccccc3)c(nc2c1)-c1cc(C)c(O)c(C)c1	Training	200	6.699	6.0257	-0.6733	6.023	-0.676	0.0039	-1.7241	-1.7308	12	5	0	0	0	0	0	4.8619	24	30
921	51292912	CC(=O)N1CCC(CC1)n1c(nc2ccccc12)-c1cc(C)c(O)c(C)c1	Training	1585	5.8	5.8737	0.0737	5.8745	0.0745	0.0104	0.1893	0.1913	14	5	0	1	0	0	0	4.223	18	22
922	51292913	CC(=O)N[C@@H]1CC[C@H](Cn2c(nc3ccccc23)-c2cc(C)c(O)c(C)c2)CC1	Training	501	6.3	6.6323	0.3323	6.636	0.336	0.0109	0.854	0.8634	14	5	0	0	0	0	1	4.1355	19	24
923	51292914	Cc1cc(cn(C)c1=O)-c1nc2ccccc2n1CC1CCN(CC1)C(=O)CO	Training	251	6.6	6.2411	-0.3589	6.2389	-0.3611	0.0061	-0.9201	-0.9258	14	5	0	0	0	0	0	0.8811	17	22
924	51292916	CC(C1CCOCC1)n1c(nc2ccccc12)-c1cc(C)c(=O)n(C)c1	Training	2512	5.6	6.1334	0.5334	6.1359	0.5359	0.0047	1.3662	1.3726	13	5	0	0	0	0	0	2.1291	17	21
925	51292918	CCC(C1CCOCC1)n1c(nc2ccccc12)-c1cc(C)c(=O)n(C)c1	Training	794	6.1	6.3488	0.2488	6.3508	0.2508	0.0082	0.6383	0.6436	15	5	0	0	0	0	0	2.5835	17	22
926	51292920	COCC(C)n1c(nc2ccccc12)-c1cc(C)c(=O)n(C)c1	Prediction	316	6.5	6.6503	0.1503	-	-	0.0073	0.3854	0.3854	12	5	1	0	0	0	0	1.4502	12	18
927	51292930	CNC(=O)c1ccc2n(CC3CCNCC3)c(nc2c1)-c1cc(C)c(O)c(C)c1	Prediction	1995	5.7	6.0257	0.3257	-	-	0.0039	0.8339	0.8339	12	5	0	0	0	0	0	3.1085	18	23
928	51292931	CC(=O)N1CC(Cn2c(nc3ccccc23)-c2cc(C)c(O)c(C)c2)C1	Training	1585	5.8	5.766	-0.034	5.7657	-0.0343	0.0089	-0.0873	-0.0881	13	5	0	1	0	0	0	3.2953	16	21
929	51292935	Cn1cc(ccc1=O)-c1nc[nH]c1-c1ccc(F)cc1	Training	6310	5.2	5.6398	0.4398	5.6413	0.4413	0.0033	1.1258	1.1295	11	2	0	0	0	0	0	1.2087	14	15
930	51292939	Cc1cc(cc(C)c1O)-c1nc2ccccc2n1CC1CCN(CC1)C(=O)CO	Training	631	6.2	6.1334	-0.0666	6.133	-0.067	0.0047	-0.1707	-0.1715	13	5	0	0	0	0	0	3.0526	18	23
931	51292940	Cc1cc(c[nH]c1=O)-c1nc2ccccc2n1CC1CCN(CC1)C(=O)CO	Training	1585	5.8	6.0406	0.2406	6.0416	0.2416	0.0039	0.6161	0.6185	13	4	0	0	0	0	0	0.6282	17	21
932	51292943	CC(=O)N1CCC(Cn2c(nc3ccccc23)-c2cc(C)c(O)c(C)c2)CC1	Training	501	6.3	6.1334	-0.1666	6.1326	-0.1674	0.0047	-0.4269	-0.4289	13	5	0	0	0	0	0	3.9793	18	23
933	51292947	CC(=O)N[C@H]1CC[C@H](Cn2c(nc3ccccc23)-c2cc(C)c(O)c(C)c2)CC1	Training	1585	5.8	6.6323	0.8323	6.6415	0.8415	0.0109	2.1388	2.1624	14	5	0	0	0	0	1	4.1355	19	24
934	51292949	Cc1cc(cn(C)c1=O)-c1nc2ccccc2n1C[C@H]1CC[C@H](O)CC1	Prediction	79	7.102	6.4169	-0.6851	-	-	0.0088	-1.7585	-1.7585	12	5	0	0	0	0	1	1.9536	18	21
935	51293989	CCS(=O)(=O)Cc1ccc(Oc2ccc(F)cc2F)c(c1)-c1cc(C)c2n1cc[nH]c2=O	Prediction	7.4	8.131	7.751	-0.38	-	-	0.0302	-0.9862	-0.9862	13	4	0	0	0	4	0	3.3395	19	23
936	51293991	CN(C)S(=O)(=O)c1ccc(Oc2ccc(F)cc2F)c(c1)-c1cc(C)c2n1cc[nH]c2=O	Training	198	6.703	6.7103	0.0073	6.7104	0.0074	0.0094	0.0189	0.019	13	2	0	0	0	2	0	3.0798	19	22
937	51293993	Cc1cc(-c2cc(NS(C)(=O)=O)ccc2Oc2ccccn2)n2cc[nH]c(=O)c12	Training	26	7.585	7.2456	-0.3394	7.2391	-0.3459	0.019	-0.8756	-0.8926	14	2	0	0	0	3	0	2.0588	18	20
938	51293995	Cc1cc(Br)n2cc[nH]c(=O)c12	Prediction	3600	5.444	5.3167	-0.1273	-	-	0.0055	-0.3263	-0.3263	8	2	0	0	0	0	0	1.3364	7	8
939	51294008	Cc1cc(-c2ccccc2Oc2ccccc2)n2cc[nH]c(=O)c12	Training	1600	5.796	5.8552	0.0592	5.8555	0.0595	0.0051	0.1516	0.1524	13	2	0	0	0	0	0	3.6596	19	20
940	51294017	Cc1cc(-c2cc(NS(C)(=O)=O)ccc2Oc2ccc(F)cc2F)n2cc[nH]c(=O)c12	Training	48	7.319	7.6732	0.3542	7.6848	0.3658	0.0317	0.9199	0.95	14	2	0	0	0	4	0	2.9099	19	21
941	51294018	CCS(=O)(=O)Nc1ccc(Oc2ccc(F)cc2F)c(c1)-c1cc(C)c2n1cc[nH]c2=O	Training	10	8	7.5655	-0.4345	7.5515	-0.4485	0.0312	-1.1281	-1.1645	13	2	0	0	0	4	0	3.4069	19	22
942	51294019	Cc1cc(-c2cc(ccc2Oc2ccc(F)cc2F)S(C)(=O)=O)n2cc[nH]c(=O)c12	Training	134	6.873	6.9108	0.0378	6.9111	0.0381	0.0094	0.097	0.0979	14	3	0	0	0	2	0	2.8632	19	21
943	51294021	Cc1cc(-c2cc(CS(C)(=O)=O)ccc2Oc2ccc(F)cc2F)n2cc[nH]c(=O)c12	Training	4.2	8.377	7.751	-0.626	7.7315	-0.6455	0.0302	-1.6246	-1.6751	13	4	0	0	0	4	0	2.8425	19	22
944	51294022	CN(C)S(=O)(=O)c1cnc(Oc2ccc(F)cc2F)c(c1)-c1cc(C)c2n1cc[nH]c2=O	Training	740	6.131	6.1276	-0.0034	6.1275	-0.0035	0.0131	-0.0088	-0.0089	11	2	0	1	0	2	0	2.4303	18	21
945	51294023	Cc1cc(-c2cc(cnc2Oc2ccc(F)cc2F)S(=O)(=O)NC(C)(C)C)n2cc[nH]c(=O)c12	Training	788	6.103	6.2353	0.1323	6.237	0.134	0.0131	0.3403	0.3448	12	2	0	1	0	2	0	3.4833	18	23
946	51294024	Cc1cc(-c2cc(NS(C)(=O)=O)cnc2Oc2ccc(F)cc2F)n2cc[nH]c(=O)c12	Prediction	77	7.114	7.3501	0.2361	-	-	0.0322	0.6134	0.6134	11	2	0	0	0	4	0	2.2604	18	20
947	51294030	Cc1cc(-c2cc(cnc2Oc2ccc(F)cc2F)S(C)(=O)=O)n2cc[nH]c(=O)c12	Training	229	6.64	6.328	-0.312	6.324	-0.316	0.0126	-0.8024	-0.8126	12	3	0	1	0	2	0	2.2137	18	20
948	51294034	Cc1cc(-c2cc(NS(C)(=O)=O)ccc2Oc2ccccc2)n2CCNC(=O)c12	Prediction	76	7.119	7.5204	0.4014	-	-	0.0136	1.0328	1.0328	13	4	1	0	0	2	0	3.1419	19	21
949	51294035	CC(=O)C[C@@H]1N=C(c2c(C)c(C)sc2-n2c(C)nnc12)c1ccc(Cl)cc1	Training	77	7.114	6.5875	-0.5265	6.5812	-0.5328	0.0118	-1.3535	-1.3697	14	2	1	0	0	0	0	4.2151	14	20
950	51294042	Cc1cc(-c2cc(NS(C)(=O)=O)ccc2OC2CCOCC2)n2cc[nH]c(=O)c12	Training	67	7.174	6.9108	-0.2632	6.9083	-0.2657	0.0094	-0.6759	-0.6823	14	3	0	0	0	2	0	1.6344	18	20
951	51294043	Cc1cc(-c2cc(NS(C)(=O)=O)ccc2OC2CCCCC2)n2cc[nH]c(=O)c12	Training	94	7.027	7.302	0.275	7.3062	0.2792	0.0149	0.7082	0.7189	14	3	0	0	0	2	1	2.7984	19	21
952	51294046	Cc1cc(-c2cc(NS(C)(=O)=O)ccc2Oc2ccccc2)n2cc[nH]c(=O)c12	Training	26	7.585	7.5655	-0.0195	7.5649	-0.0201	0.0312	-0.0506	-0.0522	13	2	0	0	0	4	0	2.7083	19	21
953	51294055	Cc1cc(-c2cc(NS(C)(=O)=O)ccc2OCC(C)(C)C)n2cc[nH]c(=O)c12	Training	669	6.175	6.8031	0.6281	6.8084	0.6334	0.0084	1.6118	1.6254	13	3	0	0	0	2	0	2.8875	13	20
954	51294058	Cc1cc(-c2cc(ccc2Oc2ccc(F)cc2F)S(=O)(=O)NC(C)(C)C)n2cc[nH]c(=O)c12	Training	438	6.359	6.6026	0.2436	6.6048	0.2458	0.0089	0.6254	0.631	12	2	0	0	0	2	0	4.1328	19	24
955	51294068	Cc1cc(-c2cc(NS(C)(=O)=O)ccc2OCC2CC2)n2cc[nH]c(=O)c12	Training	77	7.114	7.1944	0.0804	7.1955	0.0815	0.0139	0.2068	0.2097	13	3	0	0	0	2	1	1.9671	16	19
956	51294071	Cc1cc(-c2cc(NS(C)(=O)=O)ccc2Nc2ccccc2)n2cc[nH]c(=O)c12	Training	68	7.167	7.6732	0.5062	7.6898	0.5228	0.0317	1.3147	1.3577	14	2	0	0	0	4	0	2.8431	19	21
957	51294080	Cc1nnc2[C@H](CC(N)=O)N=C(c3c(C)c(C)sc3-n12)c1ccc(Cl)cc1	Training	92	7.036	6.5875	-0.4485	6.5821	-0.4539	0.0118	-1.153	-1.1668	14	2	1	0	0	0	0	3.1396	14	19
958	51294571	COc1cc(OC)c2c(c1)oc(cc2=O)-c1cc(C)c(OC[C@@H](O)CN2CCCCC2)c(C)c1	Training	540	6.268	5.918	-0.35	5.9166	-0.3514	0.0038	-0.8962	-0.8996	11	5	0	0	0	0	0	4.116	20	27
959	51294577	COc1cc(OC)c2c(c1)oc(cc2=O)-c1cc(C)c(OCCO)c(C)c1	Training	2600	5.585	6.0257	0.4407	6.0274	0.4424	0.0039	1.1283	1.1327	12	5	0	0	0	0	0	3.3302	15	21
960	51294578	COc1cc(OC)c2c(c1)oc(cc2=O)-c1cc(C)c(OC[C@@H](O)CN2CCN(C)CC2)c(C)c1	Prediction	830	6.081	5.918	-0.163	-	-	0.0038	-0.4175	-0.4175	11	5	0	0	0	0	0	3.0614	19	27
961	51294579	COc1cc(OC)c2c(c1)oc(cc2=O)-c1cc(C)c(OC[C@H](O)CN2CCCCC2)c(C)c1	Training	520	6.284	5.918	-0.366	5.9166	-0.3674	0.0038	-0.9372	-0.9407	11	5	0	0	0	0	0	4.116	20	27
962	51294580	COc1cc(OC)c2c(c1)oc(cc2=O)-c1cc(C)c(OC[C@H](O)CN2CCN(C)CC2)c(C)c1	Training	280	6.553	5.918	-0.635	5.9156	-0.6374	0.0038	-1.6259	-1.6321	11	5	0	0	0	0	0	3.0614	19	27
963	51294582	COc1cc(OC)c2c(c1)nc([nH]c2=O)-c1cc(C)c(OC[C@@H](O)CN2CCN(C)CC2)c(C)c1	Training	3500	5.456	5.8103	0.3543	5.8118	0.3558	0.0043	0.9073	0.9112	10	5	0	0	0	0	0	1.8961	18	26
964	51294613	COc1cc(OC)c2c(c1)oc(cc2=O)-c1cc(C)c(OC[C@H](O)CN2CCCC2)c(C)c1	Training	1480	5.83	5.8103	-0.0197	5.8102	-0.0198	0.0043	-0.0506	-0.0508	10	5	0	0	0	0	0	3.774	19	26
965	51305035	CC1N(C2CCCC2)c2cc(ccc2N(C)C1=O)-c1nnnn1-c1ccc(C)cc1	Training	9.5	8.022	8.0903	0.0683	8.0934	0.0714	0.0429	0.1785	0.1865	11	4	3	0	0	0	1	3.1121	20	23
966	51305037	CC1N(C2CC2)c2cc(ccc2N(C)C1=O)-c1nncn1-c1ccc(C)cc1	Training	8.6	8.066	7.4657	-0.6003	7.454	-0.612	0.0191	-1.5489	-1.5792	11	4	2	0	0	0	1	2.7618	19	22
967	51305039	CC1N(C2CC2)c2cc(ccc2N(C)C1=O)C1SCC(=O)N1c1ccc(C)cc1	Training	142	6.848	7.4424	0.5944	7.4518	0.6038	0.0155	1.531	1.5551	14	7	1	0	0	0	1	2.9798	20	23
968	51305040	C[C@H]1N(C2CCCC2)c2cc(ccc2N(C)C1=O)-c1c(C)onc1-c1ccccc1	Training	100	7	7.2869	0.2869	7.292	0.292	0.0174	0.7396	0.7527	16	3	1	0	0	0	1	4.4442	22	25
969	51305041	CC1N(C2CC2)c2cc(ccc2N(C)C1=O)-c1nc(nn1-c1ccc(C)cc1)C(=O)N1CCN(C)CC1	Prediction	9.4	8.027	7.0984	-0.9286	-	-	0.0261	-2.4048	-2.4048	11	4	2	1	0	0	1	2.2478	23	28
970	51305073	CC1N(C2CC2)c2cc(ccc2N(C)C1=O)-c1nnnn1-c1ccc(C)cc1	Training	14	7.854	7.9826	0.1286	7.9883	0.1343	0.0423	0.3359	0.3508	10	4	3	0	0	0	1	2.4281	18	21
971	51312247	Cn1ccc2cc[nH]c2c1=O	Training	7500	5.125	5.3167	0.1917	5.3177	0.1927	0.0055	0.4912	0.4939	8	2	0	0	0	0	0	0.1693	7	8
972	51312271	C\C=C\Cn1cc(-c2cccc(c2)C(=O)N(C)C)c2cc[nH]c2c1=O	Training	1400	5.854	5.7475	-0.1065	5.7471	-0.1069	0.0039	-0.2728	-0.2738	12	2	0	0	0	0	0	2.4356	13	20
973	51312278	CN(C)C(=O)c1cccc(c1)-c1cn(CC=C)c(=O)c2[nH]ccc12	Training	1500	5.824	5.8552	0.0312	5.8553	0.0313	0.0051	0.0799	0.0803	13	2	0	0	0	0	0	2.0479	13	19
974	51321733	C[C@H]1N(CCOc2ccc(cc2)C2CCN(CC2)c2ccc3nnc(N(C)C)n3n2)CCN(C)C1=O	Training	63	7.201	6.9518	-0.2492	6.9461	-0.2549	0.0222	-0.6441	-0.6587	9	5	2	0	0	0	0	1.8334	20	26
975	51321734	COc1nnc2ccc(nn12)N1CCC(CC1)c1ccc(OCCN2CCN(C)C(=O)[C@@H]2C)cc1	Training	316	6.5	6.9518	0.4518	6.962	0.462	0.0222	1.1676	1.194	9	5	2	0	0	0	0	1.867	20	25
976	51321752	COc1nnc2ccc(nn12)N1CCC(CC1)c1ccc(CCN2CCN(C)C(=O)[C@H]2C)cc1	Training	25	7.602	7.1522	-0.4498	7.1414	-0.4606	0.0235	-1.1632	-1.1912	10	6	2	0	0	0	0	2.2902	20	25
977	51326926	COc1cc2n(Cc3ccccn3)c(nc2cn1)-c1cn2c(C)nnc2c(NC(C)C)n1	Training	126	6.9	6.7998	-0.1002	6.7969	-0.1031	0.0285	-0.2598	-0.2674	11	5	2	1	0	0	0	1.3658	16	22
978	51326928	CNc1nc(cn2c(C)nnc12)-c1nc2ccc(cc2n1Cc1ccccc1)N1CCN(C)CC1	Prediction	9	8.046	6.8507	-1.1953	-	-	0.01	-3.07	-3.07	13	6	1	0	0	0	0	2.045	22	26
979	51327328	CC(C)c1nn(cc1CNc1ccc2nnc(C)n2n1)-c1ccccc1	Training	11720	4.931	5.3167	0.3857	5.3188	0.3878	0.0055	0.9884	0.9939	8	2	0	0	0	0	0	1.2317	14	19
980	51327335	CCn1c(SC(C(C)C)C(=O)NCc2cccnc2)nnc1-c1cccs1	Training	8810	5.055	5.5021	0.4471	5.5047	0.4497	0.0057	1.146	1.1526	8	4	0	0	0	0	0	2.8748	11	19

## Sheet: Correlation Matrix
	pIC50	com_C_4A	fsp3CringC2B	flipoacc3B	fplaNN4B	fsp3OaroN6B	fsulfonSaroC8B	Saturated_Carbo_Rings	number of ringC	number of C	cLogP
pIC50	1
com_C_4A	0.404	1
fsp3CringC2B	0.3012	0.2172	1
flipoacc3B	0.3264	-0.1356	0.0495	1
fplaNN4B	-0.246	-0.0366	-0.1338	-0.1195	1
fsp3OaroN6B	0.3741	0.0838	-0.062	-0.1161	0.2077	1
fsulfonSaroC8B	0.4075	0.1954	0.0414	-0.1057	-0.0949	-0.075	1
Saturated_Carbo_Rings	0.24	-0.0299	-0.0394	0.2237	-0.0305	-0.0321	-0.0811	1
number of ringC	0.2726	0.2221	0.2479	0.0866	0.1537	0.1299	0.1159	0.1271	1
number of C	0.2935	0.2165	0.3636	0.1021	0.1205	0.1836	0.0502	0.0952	0.848	1
cLogP	0.1932	0.236	0.079	-0.0352	-0.0836	0.2169	-0.0715	0.0019	0.4242	0.5354	1
